# Supplementary material for: Mapping Loci That Control Tuber and Foliar Symptoms Caused by PVY in Autotetraploid Potato (Solanum tuberosum L.)
Source: G3 (Bethesda). 2017 Sep 12;7(11):3587–95. doi: 10.1534/g3.117.300264 (PMC5675608; doi:10.1534/g3.117.300264)
Supplement: Supplementary file 1 [file 3587TableS1.txt]

Marker	Waneta	Pike	5	6	7	8	9	11	25	27	28	30	31	35	42	44	45	46	51	53	54	62	63	66	70	78	79	86	91	94	98	111	114	115	120	122	125	129	132	137	140	141	153	174	178	194	203	207	213
c1_1_chr10	1	2	2	1	2	3	1	0	2	2	2	1	3	1	0	2	0	2	1	2	2	1	1	2	2	2	1	2	2	1	2	3	1	2	2	3	1	2	2	2	1	2	2	2	1	2	1	3	2
c1_1000_chr09	1	0	9	0	9	0	9	1	0	9	0	0	9	9	9	0	0	1	0	0	1	0	0	9	0	9	0	1	0	0	0	0	1	9	0	0	9	0	0	9	1	0	1	1	0	0	0	0	9
c1_10001_chr07	1	1	0	0	1	0	0	1	1	2	0	2	1	2	2	1	0	1	0	2	0	1	2	2	0	1	0	1	1	0	1	1	1	0	1	1	2	1	2	2	1	2	1	2	1	0	1	1	1
c1_10011_chr07	2	2	2	2	2	9	9	2	2	4	1	3	1	2	4	2	2	3	9	3	2	2	2	3	0	3	1	1	2	2	2	3	2	9	3	2	4	2	3	2	2	2	2	2	3	9	3	2	1
c1_10012_chr07	2	2	9	9	9	4	9	9	9	0	9	1	9	2	0	2	9	1	9	1	9	9	2	1	4	1	3	3	9	9	9	1	9	9	1	9	0	9	1	9	9	2	9	9	1	3	9	2	9
c1_10031_chr07	1	1	0	0	1	0	0	1	1	2	0	9	2	9	9	1	0	2	0	2	0	2	2	2	0	1	0	1	1	0	2	1	1	0	1	1	9	1	9	9	1	2	1	2	1	0	2	1	1
c1_10042_chr05	0	2	1	1	1	2	1	1	1	1	1	2	1	1	1	1	1	0	1	1	9	9	1	1	1	2	1	2	1	1	1	1	1	1	1	2	1	2	0	1	0	0	9	0	1	1	1	1	2
c1_10054_chr12	1	1	2	1	1	1	9	1	0	2	2	1	1	0	1	0	2	2	0	1	1	1	1	2	1	0	1	2	1	1	0	2	0	0	9	1	1	2	1	1	2	0	1	1	1	1	0	1	1
c1_10069_chr11	2	2	2	2	1	2	2	2	1	2	1	3	3	2	1	1	1	2	2	2	2	3	1	2	2	1	2	3	3	3	2	2	1	1	3	2	4	1	4	2	4	3	2	1	2	2	1	2	2
c1_10157_chr06	1	1	2	1	9	2	0	1	2	2	9	9	0	1	1	9	9	9	1	2	0	9	1	9	0	2	9	9	2	0	0	1	9	2	9	9	0	9	9	9	9	9	9	9	9	2	9	9	9
c1_10178_chr04	0	1	0	1	0	1	1	0	0	1	0	0	0	0	0	0	0	1	0	1	0	1	1	1	0	1	1	1	1	0	1	0	0	1	0	1	0	0	0	0	1	0	9	1	1	1	1	1	0
c1_1019_chr09	1	0	1	1	1	1	0	1	0	1	1	1	0	0	0	1	1	0	1	1	0	0	0	1	1	1	0	1	0	0	0	0	0	0	0	1	0	1	1	1	0	0	0	0	0	1	0	0	1
c1_10196_chr04	0	1	0	1	0	1	1	0	0	1	0	0	0	0	0	0	0	1	0	1	0	9	1	0	0	1	9	1	1	0	1	0	0	1	0	1	0	0	0	0	1	0	9	1	1	1	1	1	0
c1_10202_chr04	1	0	0	1	1	1	1	0	1	1	0	0	0	1	1	1	0	0	1	0	0	1	0	0	1	0	1	1	0	1	0	1	1	0	0	1	1	1	0	1	1	0	0	0	0	1	0	1	1
c1_10253_chr11	0	1	1	1	1	0	0	0	0	1	1	1	1	0	0	1	0	1	0	1	0	0	0	0	1	1	1	0	1	0	0	1	1	0	0	0	0	0	0	1	1	1	1	0	0	0	0	1	1
c1_10256_chr11	0	1	1	1	1	9	9	0	0	1	1	1	1	9	0	1	0	1	9	1	0	9	9	0	1	1	1	9	1	9	0	1	1	0	0	0	0	0	0	1	1	1	1	0	0	0	0	1	1
c1_1029_chr09	1	2	1	2	9	2	3	2	2	1	2	1	1	1	2	2	1	2	1	2	2	2	2	1	2	1	1	1	2	9	9	2	9	1	2	2	2	1	2	2	0	9	1	2	2	2	2	2	1
c1_10297_chr10	0	1	0	1	1	1	0	0	1	0	0	0	1	0	0	0	0	1	0	0	0	0	1	0	0	0	0	1	1	1	1	1	1	0	0	0	0	1	1	0	1	1	9	1	0	0	0	1	1
c1_10351_chr10	0	1	1	9	1	0	0	1	0	0	1	1	0	1	1	0	1	1	0	1	1	0	1	1	0	0	1	0	1	1	0	0	1	1	0	0	9	1	0	1	1	0	0	0	1	0	0	0	0
c1_10354_chr01	0	1	1	0	0	0	1	1	1	0	1	1	0	1	1	1	0	0	0	1	0	1	0	0	0	0	0	1	1	1	0	1	9	0	0	1	0	0	0	0	1	1	0	0	1	1	1	0	0
c1_10384_chr08	1	0	0	1	0	1	0	1	0	0	1	0	0	1	1	0	0	0	1	0	0	1	0	0	1	1	0	0	0	1	1	1	1	0	1	1	0	1	1	1	0	1	1	0	1	0	1	1	1
c1_10390_chr08	1	0	0	1	0	1	0	1	0	0	1	0	0	1	1	0	0	0	1	0	0	1	0	0	1	1	0	0	0	9	1	1	1	0	1	1	0	1	1	1	0	1	1	0	1	0	1	1	1
c1_10391_chr08	1	0	0	1	0	1	0	1	0	0	1	0	0	1	1	0	0	0	1	0	0	1	0	0	1	1	0	0	0	1	1	1	1	0	1	1	0	1	1	1	0	1	1	0	1	0	1	1	1
c1_10397_chr08	0	1	0	0	1	1	1	1	0	1	1	0	1	1	0	1	1	0	1	0	1	0	0	0	1	0	1	0	0	1	0	1	1	0	1	0	0	0	1	1	1	1	1	1	9	1	0	1	1
c1_10424_chr04	1	1	2	0	1	0	0	1	1	1	0	2	2	1	1	1	1	1	9	1	0	0	0	1	0	1	0	0	1	1	0	0	0	1	2	0	0	0	1	1	1	2	9	1	2	0	1	0	1
c1_10425_chr04	0	1	1	9	9	0	0	1	0	1	1	9	0	1	9	1	1	0	1	1	0	9	0	1	9	1	1	0	1	1	9	1	1	1	0	0	1	1	1	0	1	1	0	9	0	9	0	1	0
c1_10467_chr07	1	1	1	9	1	1	2	2	9	0	9	9	2	1	0	9	1	9	9	0	1	0	2	1	9	0	9	2	9	9	0	1	9	1	9	9	0	1	9	9	0	0	0	9	0	9	0	0	2
c1_10491_chr02	1	1	1	1	0	9	0	1	1	1	1	2	2	1	2	1	2	2	1	1	2	0	1	1	1	2	1	1	2	2	2	1	1	2	2	9	1	1	1	1	1	2	1	2	1	1	1	2	1
c1_10492_chr02	1	1	1	1	0	9	0	1	1	1	1	2	2	1	2	1	2	2	1	1	2	0	1	1	1	2	1	1	2	2	2	1	1	2	2	9	1	1	1	1	1	2	1	2	1	1	1	2	1
c1_10510_chr03	1	0	0	1	0	0	1	0	1	0	0	1	1	1	1	1	1	0	0	0	1	1	0	0	0	1	0	1	0	0	0	9	0	0	1	1	0	1	9	1	1	1	1	0	1	0	0	1	1
c1_1053_chr09	1	0	1	0	1	0	1	1	0	1	0	0	1	1	1	0	0	1	0	0	1	0	0	1	0	1	0	1	0	0	0	0	1	1	0	0	1	0	0	1	1	0	1	1	0	0	0	0	1
c1_10555_chr03	0	1	1	0	0	0	0	1	1	1	1	1	1	0	9	9	1	1	0	0	1	0	9	0	0	1	9	1	0	1	0	1	0	0	1	1	9	0	0	0	1	1	1	1	1	0	1	0	0
c1_10579_chr09	2	2	2	3	2	4	2	1	2	2	3	3	1	2	4	2	1	1	3	2	4	2	4	1	2	3	2	3	3	1	2	1	2	2	2	2	3	3	1	3	1	1	9	2	2	3	2	2	3
c1_10668_chr04	1	1	1	1	2	0	1	1	0	2	1	9	1	1	2	2	2	1	2	1	0	1	0	1	1	2	1	0	2	2	1	1	2	9	1	0	1	1	1	0	1	2	2	2	1	1	0	1	0
c1_10670_chr04	1	1	1	1	2	0	1	1	0	2	1	9	1	1	2	2	2	1	2	1	0	1	9	1	1	2	1	0	2	2	1	1	2	9	1	0	1	1	1	0	1	2	2	2	1	1	0	1	9
c1_10714_chr04	1	1	0	1	1	2	2	0	1	9	1	0	0	1	1	1	0	1	1	1	0	1	1	1	2	1	2	2	1	1	1	1	0	1	0	2	1	1	0	1	2	0	1	1	1	9	1	2	1
c1_10715_chr04	2	1	2	2	1	2	1	2	2	0	2	1	2	1	1	1	1	2	1	2	9	2	3	1	1	1	1	2	1	1	2	2	2	0	2	2	2	2	2	2	1	1	1	1	1	1	2	1	2
c1_10725_chr03	2	2	2	1	2	3	2	1	0	2	2	1	2	2	2	1	0	3	3	2	1	2	2	3	3	2	2	1	2	1	3	2	9	2	1	2	3	1	3	2	1	2	1	2	1	3	2	3	2
c1_10738_chr03	1	0	0	1	0	0	1	0	1	0	0	1	1	1	1	1	1	0	0	1	1	1	0	0	0	1	0	1	0	1	0	0	0	1	1	1	0	1	0	1	1	1	1	0	1	0	0	1	1
c1_10750_chr04	1	1	1	2	1	2	2	1	2	1	1	0	1	1	2	1	0	0	2	0	1	1	1	0	1	0	1	2	1	2	1	1	1	0	0	1	0	2	1	2	1	0	0	0	1	1	0	1	1
c1_10751_chr04	2	2	1	3	2	2	3	2	2	1	2	0	3	1	2	1	2	1	3	2	3	2	2	1	9	2	2	2	1	2	3	2	2	1	2	2	2	2	3	3	2	0	0	1	2	1	1	2	3
c1_10762_chr04	2	1	1	3	1	2	3	1	2	1	2	0	2	1	2	1	1	0	2	1	2	2	2	1	3	1	2	2	1	2	2	2	2	1	1	2	1	2	2	2	1	0	0	0	2	1	1	2	2
c1_10855_chr07	0	1	0	0	0	0	0	1	1	0	0	1	0	1	9	1	0	1	0	1	0	0	1	1	0	0	0	0	0	0	1	0	0	1	1	0	1	0	0	0	1	1	1	1	1	0	0	0	0
c1_10873_chr06	2	1	1	1	1	2	2	1	2	1	0	2	1	2	2	0	0	1	2	2	2	2	2	1	1	2	1	0	3	9	2	0	2	3	2	1	2	2	0	2	1	1	2	1	3	2	1	3	1
c1_10900_chr11	0	1	1	1	0	0	1	0	0	0	1	1	1	0	1	1	1	1	0	1	1	1	0	1	1	1	1	0	1	1	0	0	1	1	0	0	1	0	1	1	1	1	9	0	0	0	0	1	0
c1_10901_chr06	2	0	2	1	2	0	2	1	1	1	2	1	2	0	0	2	2	2	0	1	1	0	1	1	1	0	2	2	0	1	1	2	1	1	1	1	1	1	2	1	1	1	1	1	0	1	1	1	2
c1_10915_chr01	1	0	1	1	1	0	0	0	0	0	1	0	1	0	0	0	0	0	0	1	1	1	1	1	1	1	0	1	0	1	1	0	0	1	1	0	0	0	1	1	1	1	9	0	1	0	0	1	0
c1_1094_chr05	0	1	0	1	1	0	1	0	0	0	1	1	1	1	1	0	1	9	0	0	9	0	0	0	1	0	1	0	1	0	1	0	1	0	1	0	1	0	1	0	1	9	0	1	1	1	0	0	0
c1_11008_chr00	1	1	1	2	1	2	2	2	1	1	1	9	0	0	2	9	1	1	0	1	1	2	0	2	1	1	0	2	0	1	1	2	1	1	2	0	0	1	2	0	1	1	2	2	0	0	2	0	1
c1_11023_chr00	1	1	1	9	1	9	1	1	1	1	1	0	0	0	1	2	1	1	9	9	1	1	0	1	1	1	0	9	9	9	9	9	9	9	1	9	9	1	1	0	9	9	1	1	9	0	1	9	1
c1_11025_chr00	1	1	1	2	1	2	2	2	1	1	1	0	0	0	2	9	1	1	0	1	1	2	0	2	1	1	0	2	0	1	1	2	1	1	2	0	0	1	2	0	1	1	2	2	0	0	2	0	1
c1_11120_chr02	1	0	0	1	1	0	1	0	0	1	1	0	0	1	1	0	0	0	0	0	0	1	9	1	1	0	0	1	1	1	0	0	0	0	0	0	0	1	0	1	0	0	0	1	1	0	0	0	1
c1_11121_chr02	1	1	1	1	1	2	1	1	1	1	1	1	2	0	1	1	2	2	2	2	2	0	0	1	1	1	1	1	1	9	2	2	1	2	1	9	2	2	2	1	2	2	2	9	1	2	0	1	1
c1_11123_chr02	1	0	0	1	1	0	1	0	0	1	1	0	0	1	1	0	9	0	0	9	0	1	0	1	1	0	0	1	1	1	0	0	0	0	0	9	9	1	0	1	0	0	0	1	1	0	0	0	1
c1_11144_chr06	1	0	1	1	1	0	0	0	1	0	0	1	0	0	1	0	0	0	1	1	0	0	0	0	1	1	1	0	0	1	0	0	0	0	0	0	1	1	0	1	1	1	1	0	1	0	1	0	1
c1_11196_chr03	2	0	0	2	1	0	1	1	2	1	1	2	1	1	1	2	2	0	0	1	2	1	1	0	0	1	1	2	1	2	1	1	0	1	2	1	1	2	1	1	2	1	2	1	1	0	0	1	1
c1_11202_chr03	1	0	0	1	1	0	0	1	1	1	1	1	0	0	0	1	1	0	0	0	1	0	1	0	0	0	1	1	1	1	9	1	0	0	1	0	1	1	1	0	1	0	1	1	0	0	0	0	0
c1_11206_chr04	2	2	1	2	3	2	3	2	2	2	1	1	2	2	3	2	3	2	2	2	2	3	2	2	3	3	2	2	0	1	2	9	3	2	3	1	2	1	2	2	2	1	2	1	2	2	3	3	3
c1_11211_chr04	1	1	0	1	1	1	2	0	0	1	1	0	1	1	1	1	2	1	0	1	1	2	2	2	2	2	2	1	0	0	1	1	2	2	2	1	1	0	1	9	0	1	2	0	2	1	9	2	1
c1_11237_chr11	1	2	9	9	3	2	2	2	2	2	1	1	1	2	1	0	1	1	1	2	1	2	0	1	1	2	2	1	1	1	1	1	1	1	2	2	1	1	2	1	1	2	1	2	2	1	2	0	2
c1_11246_chr11	1	2	2	2	1	1	2	2	0	2	1	3	3	2	1	0	1	1	1	1	3	3	9	2	1	1	1	1	3	2	2	1	1	2	3	1	3	1	3	2	3	3	3	1	2	2	0	1	1
c1_11275_chr06	0	2	1	1	1	1	1	1	0	1	1	1	1	1	0	2	1	1	0	1	1	1	1	0	1	1	1	2	1	9	1	2	1	1	1	1	1	0	2	1	1	1	9	1	1	0	2	1	1
c1_11276_chr06	0	2	1	1	1	1	1	1	0	1	1	1	1	1	0	2	1	1	0	1	1	1	1	0	1	1	1	2	1	1	1	2	1	1	1	1	1	0	2	1	1	1	1	1	1	0	2	1	1
c1_11290_chr01	0	1	1	1	1	0	1	1	1	1	0	1	1	0	1	1	0	9	9	1	1	1	1	1	1	1	1	1	0	1	0	1	0	0	0	1	1	1	0	0	0	1	1	0	0	0	0	1	0
c1_11319_chr10	1	2	1	2	2	1	1	1	2	1	1	0	1	1	2	2	1	2	1	0	2	1	9	0	1	1	1	2	1	1	1	1	9	1	0	0	0	2	9	1	2	2	2	2	2	1	2	2	2
c1_11344_chr02	1	1	1	1	1	1	2	0	0	1	2	1	1	1	2	0	1	1	1	1	1	1	0	1	1	0	1	1	2	2	1	1	0	1	0	9	1	2	1	2	0	1	1	2	1	1	0	0	2
c1_11352_chr04	1	1	0	1	2	2	2	1	1	2	0	9	0	2	2	2	9	9	1	0	0	2	9	9	0	1	9	2	0	9	0	2	2	1	9	0	0	1	0	1	9	1	2	0	1	2	2	2	9
c1_11356_chr04	2	1	0	2	2	2	3	1	1	2	1	1	1	2	2	2	2	1	1	1	1	9	2	2	2	2	2	2	0	1	1	2	3	2	2	1	1	1	1	1	1	1	2	0	2	2	3	3	2
c1_11363_chr04	1	0	0	1	0	0	1	0	0	0	1	0	1	0	0	0	1	0	0	1	1	1	1	1	9	1	1	0	0	0	1	0	1	1	1	1	1	0	1	0	0	0	0	0	1	0	1	1	1
c1_11391_chr04	2	1	0	2	2	2	3	1	9	2	1	1	1	2	2	2	2	1	1	1	1	3	2	2	2	2	2	2	0	9	1	2	3	2	2	1	1	1	9	1	1	1	2	0	2	2	3	3	9
c1_11406_chr04	0	1	9	9	0	0	0	0	1	0	1	0	9	0	1	0	0	0	0	9	9	0	9	0	9	0	1	1	1	0	9	1	0	0	0	1	0	9	0	9	0	0	0	0	9	0	0	0	0
c1_11442_chr08	2	1	2	0	1	1	9	1	9	1	1	9	9	2	1	1	1	1	2	0	2	3	1	2	9	2	2	9	9	9	9	1	1	9	2	2	3	9	9	9	9	0	1	2	1	1	2	2	2
c1_11458_chr02	0	1	0	1	1	1	0	1	0	0	0	0	1	1	1	0	9	9	1	0	0	0	9	0	0	9	1	9	1	0	0	0	0	9	1	9	0	0	0	9	0	9	0	9	0	0	9	0	9
c1_11475_chr07	1	1	0	0	1	0	0	1	1	2	0	2	1	1	2	1	0	1	0	2	0	1	2	1	0	1	0	1	1	0	1	1	1	0	1	1	2	1	2	2	1	2	1	2	1	0	1	1	1
c1_11479_chr07	0	1	1	1	1	0	0	0	1	1	1	1	0	0	1	0	1	1	0	1	1	1	0	0	0	1	1	0	1	1	1	1	0	0	1	0	1	0	0	0	0	0	0	0	1	0	1	1	0
c1_11502_chr02	1	1	1	2	0	2	1	1	2	0	1	1	1	2	0	1	0	1	1	0	1	1	2	1	1	0	2	1	0	1	9	0	1	2	1	0	0	0	1	0	2	1	1	0	0	1	9	1	1
c1_11562_chr08	1	2	1	0	1	2	2	2	9	2	1	0	2	3	2	2	2	1	2	1	2	2	1	1	1	1	2	2	0	9	1	2	1	9	1	1	2	1	2	9	9	1	2	2	2	1	2	1	3
c1_11581_chr02	2	2	1	2	3	1	2	1	2	2	2	1	2	3	2	3	1	1	1	2	1	3	2	2	2	1	2	2	2	2	2	1	2	2	0	0	0	3	1	2	3	1	2	1	2	2	3	3	3
c1_11639_chr04	1	0	1	0	1	1	0	0	0	1	1	1	1	1	1	0	1	1	1	1	0	0	0	1	0	1	1	0	1	1	0	0	0	1	1	0	0	0	0	0	0	1	1	1	1	0	0	0	0
c1_11644_chr12	0	2	1	0	1	1	2	1	1	1	0	1	1	2	9	2	1	1	2	0	2	2	2	1	1	2	1	0	2	0	1	9	1	1	2	1	0	1	1	1	0	1	1	2	1	2	2	1	2
c1_11707_chr06	1	2	2	1	1	1	2	2	1	1	2	2	2	2	0	3	2	2	0	2	2	1	2	1	2	1	2	3	1	1	2	3	2	1	2	2	2	0	9	1	2	1	2	1	1	1	9	1	1
c1_11719_chr08	1	0	0	1	1	1	1	1	0	1	1	0	0	1	1	0	1	9	1	1	0	0	1	0	1	1	0	0	0	1	1	9	1	0	0	0	0	1	1	1	0	1	1	0	1	0	1	1	1
c1_11750_chr04	0	2	1	2	0	9	9	1	2	1	2	9	9	9	9	9	0	0	1	1	1	9	1	9	9	0	2	1	2	2	1	1	9	9	0	2	9	2	1	9	9	9	0	1	1	1	0	9	1
c1_11758_chr04	1	1	1	0	1	1	1	0	1	2	1	2	0	1	1	2	1	2	0	0	1	1	2	1	0	1	0	2	1	0	1	2	1	1	1	0	0	1	1	1	0	2	9	1	1	1	9	1	0
c1_11769_chr01	1	2	2	1	0	2	2	2	1	1	1	1	9	1	2	3	3	2	1	1	1	9	3	2	2	1	2	1	0	1	2	1	1	2	2	1	9	2	2	3	1	0	3	1	2	1	0	2	1
c1_11801_chr10	0	1	1	9	1	0	0	1	0	0	1	1	0	1	1	0	1	1	0	1	1	0	1	1	0	0	1	0	1	1	0	0	1	1	0	0	1	1	0	1	1	0	1	0	1	0	0	0	0
c1_11802_chr10	0	1	1	9	1	0	0	1	0	0	1	1	0	1	1	0	1	1	0	1	1	0	1	9	0	0	9	0	1	1	0	0	1	1	0	0	1	1	0	1	1	0	1	0	1	0	0	0	0
c1_11804_chr10	0	1	9	9	9	0	0	9	0	0	1	9	0	1	9	0	9	9	0	1	9	0	1	9	0	0	9	0	9	9	0	0	1	9	0	0	9	9	0	9	9	0	9	0	1	0	0	0	0
c1_11840_chr03	1	0	0	1	1	0	0	1	1	1	1	1	0	0	0	1	1	0	0	0	1	0	1	0	0	0	1	1	1	1	1	1	0	0	1	0	1	1	1	0	1	0	1	1	0	0	0	0	0
c1_11853_chr09	0	2	0	1	1	1	0	1	2	1	2	1	1	1	1	0	1	0	0	1	1	1	1	1	1	1	0	0	1	1	2	1	0	0	2	0	0	1	1	1	9	2	1	2	0	1	1	1	2
c1_11866_chr09	1	0	1	1	1	0	0	1	0	0	0	0	1	1	0	1	1	1	0	1	1	1	0	1	0	1	1	1	0	1	1	0	1	1	1	0	0	1	1	1	1	0	0	0	1	0	0	0	0
c1_11867_chr09	1	1	2	9	1	0	2	1	1	0	0	1	2	0	0	1	0	2	1	0	1	0	9	1	2	0	1	1	1	1	1	2	1	1	0	2	1	0	2	0	1	1	1	1	1	1	2	1	1
c1_11868_chr05	1	1	1	9	1	9	9	0	0	9	9	9	1	9	9	0	2	1	9	1	1	0	2	9	0	1	2	1	9	0	9	1	0	9	0	9	9	2	1	9	1	9	9	0	1	2	1	1	1
c1_11892_chr02	0	1	1	1	0	0	9	0	9	9	9	1	0	1	0	0	0	9	1	0	0	0	1	0	0	0	9	0	0	0	0	1	9	0	9	0	9	0	1	0	0	0	9	0	9	1	0	0	1
c1_11907_chr09	1	1	1	1	1	2	0	0	2	1	1	1	1	1	2	2	2	1	2	1	1	1	2	1	1	1	0	0	2	1	1	1	2	1	0	2	2	1	0	1	0	2	2	0	1	1	0	1	0
c1_11972_chr02	1	1	0	1	0	9	0	1	1	1	1	9	9	1	2	1	9	9	1	1	2	0	1	9	1	2	9	1	2	1	2	1	1	2	2	9	9	1	1	1	1	9	1	2	1	1	1	2	1
c1_11979_chr03	2	0	0	2	9	0	9	1	2	9	9	2	1	9	1	2	2	0	0	1	2	9	1	0	1	1	2	2	1	2	1	1	0	1	2	9	1	2	9	1	2	1	2	1	9	0	0	9	1
c1_11991_chr10	1	1	2	1	1	2	1	0	1	2	1	1	2	1	0	2	0	0	1	2	2	1	9	2	1	2	1	1	1	0	1	2	9	1	1	2	1	2	1	2	0	1	1	1	1	2	1	2	1
c1_11997_chr05	1	1	1	1	9	0	2	1	1	1	1	0	2	1	1	1	2	1	0	1	1	1	2	0	0	0	1	0	0	0	1	1	0	2	0	0	1	2	2	2	9	1	0	1	2	2	2	1	1
c1_11998_chr05	1	1	1	1	2	0	2	1	1	1	1	0	9	1	1	1	2	1	0	1	1	9	2	0	0	0	1	0	0	0	1	1	0	2	0	0	1	9	9	2	2	1	0	1	2	9	2	1	1
c1_12003_chr05	1	1	1	1	9	0	2	1	9	1	9	0	9	1	9	1	2	9	0	1	9	1	2	0	0	0	1	0	0	0	1	1	0	2	0	0	1	2	2	2	2	1	0	1	2	2	2	1	1
c1_12014_chr05	1	1	2	1	1	2	1	1	0	1	1	1	0	2	1	0	1	0	1	1	1	0	2	9	1	2	2	2	1	0	1	1	2	1	0	2	1	1	0	0	1	1	2	1	1	1	0	0	2
c1_12015_chr05	1	1	1	1	2	0	2	1	1	1	1	0	2	1	1	1	2	1	0	1	1	1	2	0	0	0	1	0	0	0	1	1	0	2	0	0	1	2	2	2	2	1	0	1	2	2	2	1	1
c1_12027_chr10	1	0	1	0	1	1	0	0	1	1	1	0	1	1	0	1	0	1	0	1	1	1	1	1	1	1	0	1	1	0	1	1	1	1	0	1	0	1	0	1	0	0	1	0	1	1	0	1	1
c1_12051_chr06	2	2	2	3	3	2	2	1	9	2	2	1	2	1	3	1	2	2	3	2	2	3	2	2	2	2	2	1	2	9	2	9	1	2	1	0	2	3	1	3	2	2	9	3	2	2	1	2	3
c1_12078_chr11	0	1	1	1	0	0	1	0	0	0	1	1	1	0	1	1	1	1	0	1	1	1	0	1	1	1	1	0	1	1	0	0	1	1	0	0	1	0	1	1	1	1	1	0	0	0	0	1	0
c1_12106_chr01	1	0	0	0	1	0	1	0	1	1	0	0	1	1	1	1	9	9	9	1	0	0	1	0	1	0	9	0	0	1	0	1	1	9	0	1	0	0	1	1	0	0	0	1	0	1	1	1	0
c1_12118_chr01	0	1	1	0	0	1	1	1	0	0	0	0	1	1	1	1	1	0	0	1	1	0	1	9	1	1	0	0	0	1	0	0	0	1	1	0	0	1	0	1	0	0	0	0	1	0	0	0	1
c1_12160_chr11	0	1	1	1	0	0	1	0	0	0	1	1	1	0	1	1	1	1	0	1	1	1	0	1	1	1	1	0	1	1	0	0	1	1	0	0	1	0	1	9	9	1	9	0	0	0	0	1	0
c1_12162_chr08	1	0	0	1	1	1	1	1	0	1	1	0	0	1	1	0	1	1	1	1	0	0	1	0	1	1	0	0	0	1	1	1	9	0	1	0	0	1	1	1	0	1	1	0	1	0	1	1	1
c1_12169_chr02	2	2	1	2	2	1	9	9	2	9	9	1	1	4	2	2	1	9	9	2	9	2	2	1	2	9	9	2	2	9	1	1	9	1	9	2	9	2	9	2	2	9	3	1	3	3	2	2	2
c1_12178_chr09	1	2	3	2	3	1	1	1	1	1	1	2	3	1	9	2	0	2	1	1	3	9	1	1	1	2	2	2	1	9	2	1	2	2	2	1	9	1	3	2	9	0	0	2	2	9	9	0	2
c1_12220_chr10	1	1	1	1	1	0	1	1	0	1	1	2	1	1	2	1	2	1	1	1	1	1	9	1	2	2	9	0	2	0	0	1	9	1	1	1	9	1	9	1	1	1	2	0	1	1	1	1	0
c1_12234_chr10	1	2	1	1	1	0	1	1	0	2	2	2	1	1	3	2	3	1	1	1	2	1	9	1	3	3	3	1	2	1	1	1	2	2	1	1	1	2	1	2	1	1	2	0	2	1	2	1	0
c1_12257_chr02	2	2	1	2	3	1	2	1	2	2	2	0	2	3	2	3	1	1	1	2	1	3	2	2	2	1	2	2	2	2	9	1	2	2	0	0	0	3	1	2	3	1	2	1	2	2	3	3	3
c1_12264_chr02	2	1	0	1	2	1	2	0	2	1	2	0	1	3	2	2	1	0	1	9	0	2	1	1	2	1	1	1	2	9	1	1	2	1	0	0	0	2	1	2	2	9	2	1	2	2	2	2	2
c1_12296_chr02	1	2	1	2	2	1	2	1	0	0	1	2	1	0	3	1	1	1	0	2	1	3	0	1	2	1	2	2	3	2	1	2	2	2	1	3	1	2	1	3	0	1	3	2	2	3	1	1	3
c1_12305_chr02	0	2	1	1	1	0	0	1	9	1	0	1	1	9	1	2	1	1	0	1	1	2	1	1	1	1	1	2	9	0	9	1	1	1	0	0	0	1	0	1	1	9	1	0	1	1	2	1	2
c1_12330_chr02	0	2	1	9	1	0	0	1	9	1	0	1	9	9	1	2	1	9	0	1	9	2	1	1	1	1	9	2	1	0	9	1	1	9	0	9	0	1	0	1	9	9	1	0	1	1	2	1	2
c1_12345_chr02	1	1	1	1	1	0	2	0	1	2	2	0	1	2	1	0	0	0	1	0	0	1	1	1	1	1	1	1	1	1	0	0	1	0	1	1	1	2	9	9	1	0	1	1	2	0	0	1	1
c1_12354_chr02	1	1	1	1	1	0	2	0	1	2	2	0	1	2	1	0	0	0	1	0	0	1	1	1	1	1	1	1	1	1	0	0	1	0	1	1	1	2	1	1	1	0	1	1	2	0	0	1	1
c1_12373_chr02	1	1	1	1	0	9	0	1	1	1	1	2	2	1	2	1	2	2	2	1	2	0	1	1	1	2	1	1	2	2	9	1	1	2	9	9	1	1	1	1	1	2	1	2	1	1	1	1	1
c1_12375_chr02	1	1	1	1	0	9	0	1	1	1	1	9	2	1	2	1	2	2	9	1	2	0	1	1	1	2	1	1	2	2	9	1	1	2	9	9	1	1	1	1	1	2	1	2	1	1	1	1	1
c1_12447_chr05	1	1	2	0	1	1	1	2	1	1	0	0	1	1	0	1	1	0	0	2	0	1	2	2	0	1	1	1	0	0	0	1	1	1	0	2	2	0	1	1	1	0	1	2	2	1	1	0	2
c1_12584_chr10	0	1	1	9	1	9	0	1	0	0	1	1	0	1	1	0	1	1	0	1	1	0	1	1	0	0	1	0	1	1	0	0	1	1	0	0	1	1	9	1	1	0	0	0	1	0	0	0	0
c1_12588_chr10	0	2	1	2	2	1	9	1	1	0	2	1	1	1	1	0	1	2	0	1	1	1	1	1	1	0	2	1	1	1	1	1	2	2	1	1	1	1	1	1	9	1	0	1	1	0	0	1	1
c1_12702_chr12	0	1	1	0	0	1	1	0	0	1	0	1	0	1	9	1	1	0	1	0	1	1	9	0	1	1	0	0	1	0	1	0	1	1	1	0	0	0	0	1	0	0	1	1	0	1	1	0	1
c1_1271_chr11	1	1	1	1	2	2	2	1	1	0	1	1	1	2	1	0	2	1	1	1	1	1	0	0	1	1	1	0	2	1	2	0	1	2	1	1	1	0	1	2	2	0	2	0	1	2	1	1	1
c1_12745_chr03	1	1	2	1	2	2	2	1	1	1	1	0	0	1	1	1	1	1	2	1	0	1	1	2	2	1	1	0	2	9	1	1	1	1	1	1	0	1	0	1	1	1	0	0	2	2	2	0	2
c1_12825_chr03	0	1	1	0	0	0	0	1	1	0	1	1	0	0	1	0	1	1	0	0	1	0	0	0	0	0	1	1	0	0	1	0	0	0	0	1	1	0	0	0	1	1	1	1	1	0	1	1	1
c1_12858_chr01	1	2	1	1	2	9	2	0	2	3	1	2	2	9	2	9	2	2	2	2	1	2	2	0	2	0	3	3	1	9	1	3	2	9	2	3	9	1	2	1	2	1	1	3	1	2	2	3	0
c1_12938_chr01	1	1	0	9	0	9	9	0	1	9	0	9	9	9	9	1	9	9	2	9	0	9	2	0	2	1	2	2	0	9	0	2	9	9	2	2	9	1	9	9	9	0	0	9	0	1	1	2	0
c1_12966_chr05	0	1	0	1	9	0	1	0	0	0	1	0	1	1	1	0	1	1	0	0	1	0	1	0	0	0	1	0	0	0	1	1	0	1	0	0	0	1	1	1	1	1	0	0	1	9	1	1	0
c1_12976_chr07	1	1	2	2	1	0	1	1	1	2	1	1	0	0	2	1	2	2	1	1	2	1	0	1	0	2	1	0	1	2	1	2	1	1	2	1	2	1	1	0	1	0	1	0	2	1	1	1	0
c1_12978_chr07	2	2	2	3	2	2	3	3	2	2	2	2	1	9	2	9	3	3	2	1	3	1	9	1	2	3	3	2	9	3	1	3	9	2	9	2	2	9	2	3	1	0	1	1	9	9	1	1	9
c1_13059_chr03	1	0	0	1	0	0	1	1	0	0	0	1	0	1	1	1	1	0	0	1	1	1	0	0	1	1	0	1	0	1	0	0	0	1	1	0	0	1	0	1	1	1	1	0	1	0	0	0	1
c1_13066_chr12	1	1	2	9	9	9	0	1	0	2	2	9	1	0	9	0	2	2	0	1	1	1	1	2	1	0	1	2	9	9	0	2	0	0	0	9	9	2	9	9	2	0	1	9	1	1	0	9	1
c1_13068_chr05	0	1	0	1	1	0	1	0	0	0	1	0	1	1	1	0	1	1	0	0	1	0	1	0	0	0	1	0	0	0	1	1	0	1	0	0	0	1	1	1	1	1	0	0	1	1	1	1	0
c1_13077_chr04	0	1	0	1	0	1	1	0	0	1	0	0	0	0	0	0	0	1	0	1	0	1	1	1	0	1	1	1	1	0	1	0	0	1	0	1	0	0	0	0	0	0	9	1	1	1	1	1	0
c1_13085_chr04	2	2	2	9	9	2	9	1	1	4	1	2	1	2	3	3	2	2	3	3	0	9	1	9	2	3	9	2	9	9	2	2	9	3	1	2	2	2	1	1	9	2	9	3	2	9	1	3	1
c1_13135_chr06	1	2	3	3	1	2	2	3	2	1	2	2	2	2	1	1	3	2	1	1	1	2	3	2	2	1	2	1	1	2	2	2	3	1	2	1	2	1	2	1	3	0	2	2	1	1	2	1	1
c1_1318_chr11	1	1	1	2	0	0	1	1	0	1	1	2	1	0	9	2	0	1	1	1	2	1	1	2	1	2	1	1	2	1	1	0	1	1	9	0	1	1	2	1	1	1	1	1	1	1	1	1	2
c1_13186_chr02	1	1	1	1	0	9	1	2	1	1	1	1	2	0	2	1	2	2	2	1	2	0	1	1	2	1	1	1	1	2	9	1	1	2	2	1	2	1	1	1	1	9	1	9	1	1	1	1	1
c1_13187_chr02	2	2	1	2	3	1	2	1	2	2	2	1	2	9	2	3	1	1	1	2	1	3	2	2	2	1	2	2	2	2	9	1	2	2	0	0	0	3	1	2	3	1	2	1	2	2	3	3	3
c1_13243_chr10	1	0	0	0	1	1	1	0	1	1	0	0	1	0	0	0	0	1	0	0	1	0	0	0	1	0	0	1	1	1	1	1	0	0	0	1	1	1	9	0	1	1	0	0	0	1	1	0	1
c1_1331_chr11	0	1	0	1	1	1	1	1	0	0	0	1	0	1	0	0	1	0	0	0	1	0	0	0	0	1	0	0	1	1	1	0	0	1	1	1	1	0	1	1	1	0	1	0	1	1	1	0	1
c1_13349_chr04	1	1	0	1	1	2	1	0	1	2	1	0	0	1	9	1	0	1	1	1	0	9	1	0	9	1	9	9	1	9	1	1	0	1	0	2	9	1	0	1	9	0	9	1	9	1	1	2	1
c1_13396_chr04	0	1	0	0	1	0	1	1	0	0	0	0	0	0	0	0	1	1	1	1	1	0	0	0	1	1	0	0	0	0	1	0	1	1	1	0	1	0	1	1	1	0	1	1	0	0	0	0	1
c1_13459_chr02	1	0	1	0	1	0	0	1	0	0	0	1	0	0	1	1	1	1	0	1	1	1	1	1	0	1	0	0	1	0	1	1	0	0	1	1	1	0	1	1	0	1	0	0	0	0	0	0	1
c1_13481_chr07	1	0	1	1	0	0	1	1	0	1	0	0	0	0	1	1	1	1	1	0	1	0	0	1	0	1	0	0	0	1	0	1	1	1	1	1	1	1	1	0	1	0	9	0	1	9	0	0	9
c1_13483_chr07	1	0	1	1	0	0	1	1	0	1	0	0	0	0	1	1	1	1	1	0	1	0	0	1	0	1	0	0	0	1	0	1	1	1	1	1	1	1	1	0	1	0	1	0	1	1	0	0	0
c1_13524_chr10	0	1	1	1	0	1	1	0	0	1	0	1	1	0	0	1	0	0	1	1	1	0	1	1	0	1	1	0	0	0	0	1	0	0	1	1	1	1	1	1	0	0	0	0	0	1	1	0	0
c1_13526_chr10	0	2	2	1	1	1	9	1	0	1	1	9	1	1	1	1	9	1	1	2	2	0	1	2	0	1	9	0	1	1	0	1	9	1	9	2	9	9	0	2	1	1	9	0	9	1	1	1	0
c1_13530_chr10	0	1	1	1	0	1	1	0	0	1	0	1	1	0	0	1	0	0	1	1	1	0	1	1	0	1	1	0	0	0	0	1	0	0	1	1	1	1	1	1	0	0	0	0	0	9	1	0	0
c1_13531_chr10	0	1	1	1	0	1	1	0	0	1	0	1	1	0	0	1	0	0	1	1	1	0	1	1	0	1	1	0	0	0	0	1	0	0	1	1	1	1	1	1	0	0	0	0	0	1	1	0	0
c1_13594_chr07	1	0	0	1	1	0	9	0	0	1	0	0	1	0	1	0	1	0	1	1	0	1	1	0	0	1	0	1	1	0	1	1	1	0	0	0	1	0	1	1	0	1	0	1	1	0	9	1	1
c1_13638_chr06	0	1	0	1	0	1	1	1	0	0	0	0	0	1	1	0	1	0	1	0	1	1	0	0	1	0	0	0	0	1	1	1	0	0	0	1	1	0	0	0	0	0	0	1	0	0	0	0	0
c1_13652_chr03	1	0	0	1	1	0	0	1	1	1	1	9	0	0	0	1	1	0	0	0	1	0	1	0	0	0	1	1	1	1	1	1	0	0	1	0	1	1	1	0	1	0	1	1	0	0	0	0	0
c1_13663_chr07	1	2	2	9	3	1	1	9	1	1	1	9	9	1	1	2	2	9	9	3	1	1	9	0	0	2	2	1	2	9	9	2	2	0	1	3	9	9	9	1	1	1	0	2	9	1	1	2	9
c1_13671_chr07	1	2	2	2	3	1	1	1	1	1	1	1	1	1	1	2	3	1	2	3	1	2	2	0	0	2	2	1	2	2	2	2	2	0	1	3	1	2	2	1	1	1	0	2	1	1	2	2	2
c1_13681_chr10	0	1	0	0	1	1	0	0	1	0	9	0	1	0	0	0	0	1	0	0	0	1	0	0	1	0	0	1	1	1	1	1	9	1	1	1	0	0	9	0	1	1	1	1	0	0	0	1	1
c1_13682_chr10	0	1	0	0	1	1	0	0	1	0	1	0	1	0	0	0	0	1	0	0	0	1	0	0	1	0	0	1	1	1	1	1	1	1	1	1	0	0	1	0	1	1	9	1	0	0	0	1	1
c1_13683_chr10	0	1	0	0	1	1	0	0	1	0	1	0	1	0	0	0	0	1	0	0	0	1	0	0	1	0	0	1	1	1	1	1	1	1	1	1	0	0	9	0	1	1	9	1	0	0	0	1	1
c1_13686_chr01	1	0	0	0	1	0	1	0	1	1	9	9	1	1	1	1	1	1	1	1	9	9	1	0	1	0	1	9	0	0	9	1	1	9	9	1	9	9	1	1	0	0	0	1	0	1	1	1	0
c1_13767_chr12	1	0	0	0	1	0	0	0	1	1	1	1	0	0	1	1	0	0	0	0	0	0	0	0	1	1	1	0	1	0	1	1	1	1	0	0	1	1	0	1	1	1	0	0	0	1	0	1	0
c1_13769_chr02	1	0	0	0	1	0	1	0	0	1	1	0	1	1	1	0	0	0	0	0	0	1	0	1	1	0	0	0	9	1	0	0	0	0	0	0	0	1	0	1	1	0	0	1	1	0	0	0	1
c1_13786_chr09	0	1	1	0	1	1	0	0	1	1	0	0	1	1	1	1	1	1	9	1	0	1	1	1	0	0	0	0	0	1	0	0	0	1	0	1	1	1	0	1	1	1	0	0	0	0	0	1	0
c1_13847_chr03	1	1	1	1	1	1	0	2	0	1	0	1	1	2	1	1	0	1	0	1	1	2	0	1	2	1	1	0	1	1	1	1	2	1	1	0	2	0	2	1	2	0	0	1	0	2	1	2	0
c1_13883_chr09	1	1	2	2	2	1	0	1	1	1	1	1	2	1	1	1	1	1	1	1	2	1	1	1	0	2	1	1	1	2	9	0	1	2	2	0	0	2	2	2	2	0	0	1	1	1	1	0	2
c1_13910_chr02	2	2	2	3	2	1	3	1	3	2	3	0	2	3	1	1	0	1	2	1	1	2	3	2	2	1	2	2	1	2	9	0	2	2	1	9	1	2	2	1	9	1	2	1	2	2	2	2	2
c1_13911_chr02	2	2	2	3	2	1	3	1	3	2	9	0	2	3	1	1	0	1	2	1	1	2	3	2	2	1	2	2	1	2	2	0	2	2	1	9	1	2	2	1	3	1	2	1	2	2	2	2	2
c1_13923_chr02	0	1	0	0	1	0	0	0	0	1	0	1	0	1	1	1	1	0	0	9	0	1	0	0	1	1	1	1	1	0	0	1	1	0	0	0	0	1	0	1	0	0	1	0	1	1	9	1	1
c1_13929_chr02	2	2	2	3	2	1	3	1	3	2	3	0	2	3	1	1	0	1	2	1	1	2	3	2	2	1	2	2	1	2	2	0	2	2	1	9	1	2	2	1	3	1	2	1	2	2	2	2	2
c1_13951_chr06	1	0	1	1	1	0	0	0	9	0	0	1	0	0	1	0	0	0	1	1	0	0	0	0	1	1	1	0	0	9	0	0	1	0	0	1	1	1	0	1	1	1	9	0	1	0	1	0	1
c1_13996_chr09	2	0	2	1	1	0	1	1	1	1	0	0	2	1	0	1	1	2	0	1	1	1	1	1	1	1	1	2	1	2	1	1	1	2	1	1	0	1	2	1	2	1	1	1	1	1	1	1	1
c1_13998_chr07	2	0	1	2	1	0	1	1	0	2	0	0	1	1	2	1	2	0	2	9	1	1	1	1	0	2	0	1	2	1	1	2	2	1	1	1	1	1	2	1	1	1	1	1	2	1	9	1	1
c1_14038_chr04	0	1	1	1	0	0	0	0	1	0	1	0	1	0	1	0	0	0	0	1	1	0	1	0	1	0	1	1	1	0	1	1	0	0	0	1	0	1	0	1	0	0	0	0	1	0	0	0	0
c1_14039_chr04	1	1	1	1	1	1	1	1	1	1	1	1	0	0	1	1	1	2	1	1	2	0	1	0	1	1	9	1	1	0	2	1	1	1	2	0	1	0	1	2	1	1	2	2	0	1	1	1	1
c1_14044_chr01	1	0	0	0	1	0	0	0	0	1	0	0	1	1	0	1	1	1	0	0	1	0	1	0	1	0	1	0	0	0	0	1	1	0	0	1	0	0	1	1	0	0	0	1	0	1	1	1	0
c1_14053_chr10	0	1	1	0	0	1	1	0	0	1	0	1	1	0	0	1	0	0	1	1	1	0	1	1	0	1	0	0	0	1	0	1	0	0	1	1	1	1	1	1	0	1	0	1	0	1	1	1	0
c1_14083_chr11	2	1	0	9	1	2	1	1	2	2	2	1	1	1	2	3	1	2	2	3	1	9	9	1	2	1	1	2	0	2	2	2	2	1	9	2	1	2	1	1	1	9	1	1	1	2	2	3	3
c1_14086_chr05	0	1	0	1	1	0	1	0	0	0	1	0	1	1	1	0	1	1	0	0	1	0	1	0	0	0	1	0	0	0	1	1	0	1	0	0	0	1	1	1	1	1	0	0	1	1	1	1	0
c1_14108_chr08	2	1	2	2	2	1	0	0	1	1	9	3	1	0	0	2	2	9	1	1	1	1	2	9	2	2	9	2	3	0	1	0	9	3	9	2	2	2	1	0	3	1	0	2	1	2	1	1	0
c1_14166_chr08	2	2	1	4	3	3	2	2	1	3	3	2	1	2	2	3	3	9	2	3	1	1	3	2	3	2	2	1	2	2	2	2	2	2	2	2	2	3	3	3	3	3	9	2	3	2	2	2	2
c1_14249_chr01	1	2	1	1	2	1	2	0	2	3	1	2	2	1	2	1	2	2	2	2	1	2	2	0	2	0	3	3	1	1	1	3	2	1	2	3	1	1	2	1	2	1	1	3	1	2	2	3	0
c1_14259_chr01	0	1	1	0	1	0	1	0	1	1	1	1	1	0	1	0	0	0	0	1	1	1	0	0	0	0	1	1	1	0	1	1	1	0	0	1	0	0	1	0	1	1	9	1	1	1	1	1	0
c1_1426_chr09	1	0	0	1	0	1	1	0	1	0	1	1	0	1	1	1	0	0	1	0	1	1	0	0	0	0	1	0	1	0	1	1	1	0	1	0	1	0	1	0	0	1	0	1	1	1	1	1	0
c1_14261_chr01	1	2	1	1	2	1	2	0	2	3	1	2	2	1	2	1	9	2	2	2	1	2	2	0	9	0	3	3	1	1	1	3	2	1	9	3	9	1	2	9	2	1	1	3	1	2	2	3	0
c1_14271_chr08	1	0	0	1	1	1	1	1	0	1	1	0	0	1	1	0	1	1	1	1	0	0	1	0	1	1	0	0	0	1	1	1	1	0	1	1	0	1	1	1	0	1	1	0	1	0	1	1	1
c1_14293_chr02	2	1	2	1	1	3	1	3	1	1	1	3	9	0	2	2	3	9	2	2	3	1	1	2	1	2	1	1	2	2	9	3	1	2	9	3	9	1	2	2	1	9	1	3	1	1	1	1	1
c1_14392_chr09	1	0	1	1	1	1	0	1	0	1	1	1	0	0	0	1	1	0	1	1	0	0	0	1	1	1	0	0	0	0	0	0	0	0	0	1	0	1	1	1	0	0	0	0	0	1	0	0	1
c1_14394_chr09	1	2	1	3	0	2	3	9	2	1	2	1	1	1	1	2	1	2	1	2	2	2	2	9	2	1	1	1	2	1	9	2	0	1	2	2	2	1	2	2	0	2	1	2	2	2	2	2	1
c1_14397_chr04	0	2	1	1	1	1	1	1	1	9	1	9	1	0	1	9	1	1	2	1	2	9	1	9	2	1	1	1	1	1	2	1	1	1	1	1	1	1	1	2	1	9	9	1	1	9	0	9	1
c1_14402_chr05	0	1	0	1	1	0	1	0	0	0	1	0	1	1	1	0	1	1	0	0	1	0	1	0	0	0	1	0	0	0	1	1	0	1	0	0	0	1	1	1	1	1	0	0	1	1	1	1	0
c1_14404_chr05	0	1	0	1	1	0	1	0	0	0	1	0	9	1	1	0	1	1	0	0	1	0	1	0	0	0	1	0	0	0	1	1	0	1	0	0	0	1	1	1	1	1	0	0	1	9	1	1	0
c1_14512_chr01	1	2	1	1	1	1	2	0	2	3	1	2	2	1	2	1	2	2	2	2	1	2	2	0	2	1	3	3	1	1	1	3	2	1	2	3	1	1	2	1	2	1	9	3	1	2	2	3	0
c1_14569_chr04	1	1	2	2	0	0	0	0	2	1	2	1	1	0	1	1	0	1	0	1	2	0	2	0	1	0	1	2	2	0	2	2	0	0	1	1	0	1	0	2	0	1	1	1	1	0	1	0	0
c1_14577_chr12	1	0	9	1	9	1	9	0	1	0	0	0	9	1	1	0	9	0	1	1	1	9	9	9	9	9	0	0	0	9	0	0	1	0	9	1	0	9	9	9	9	9	9	9	0	0	9	0	0
c1_14633_chr01	2	1	2	2	1	9	1	3	1	1	9	9	1	1	2	2	2	1	1	2	2	1	2	2	0	2	1	1	2	2	1	1	1	1	9	0	9	2	2	2	1	1	1	1	3	2	1	1	2
c1_14645_chr05	1	2	2	0	3	9	2	2	1	0	1	9	2	1	1	1	2	9	0	1	3	2	3	9	1	1	2	2	9	0	9	2	2	9	1	1	1	2	2	9	1	9	1	1	3	2	2	1	1
c1_14649_chr01	1	0	1	0	0	0	0	0	0	0	1	1	1	1	0	0	0	0	0	0	1	1	0	1	1	1	0	0	0	0	1	0	0	1	1	1	1	1	0	1	1	1	1	0	0	0	1	0	1
c1_14664_chr01	2	2	2	3	9	3	2	4	2	1	2	1	1	9	2	3	9	9	9	2	2	1	2	3	1	3	1	1	3	9	2	1	9	9	1	0	2	9	2	2	1	2	2	1	3	2	1	1	3
c1_14676_chr09	0	1	0	1	1	0	0	1	0	0	1	0	0	0	0	1	1	0	0	0	0	1	0	1	1	1	1	0	0	0	1	1	0	0	1	0	0	1	0	0	0	1	1	1	1	0	0	1	0
c1_1468_chr11	0	1	1	1	0	0	1	0	0	0	1	1	1	0	1	1	1	1	0	1	1	1	0	1	1	1	1	0	1	1	0	0	1	1	0	0	1	0	1	1	1	1	1	0	0	0	0	1	0
c1_14683_chr11	1	2	1	3	1	1	2	2	0	1	1	9	2	1	1	2	2	1	1	1	3	1	1	2	1	3	1	1	2	2	2	1	1	2	2	1	3	1	3	3	2	1	2	1	2	2	2	1	2
c1_14684_chr05	1	1	2	0	2	1	1	2	1	1	9	0	1	1	0	1	1	0	0	2	0	1	2	2	1	1	1	1	0	9	0	1	1	1	0	1	2	0	1	1	1	0	1	2	2	9	1	0	2
c1_1470_chr11	0	1	1	1	0	0	1	0	0	0	1	1	1	0	1	1	1	1	0	1	1	1	0	1	1	1	1	0	1	1	0	0	1	1	0	0	1	0	1	1	1	1	1	0	0	0	0	1	0
c1_14700_chr05	0	1	0	1	1	0	1	0	0	0	1	0	1	1	1	0	1	1	0	0	1	0	1	0	0	0	1	0	0	0	1	1	0	1	0	0	0	1	1	1	1	1	0	0	1	1	1	1	0
c1_14763_chr08	1	2	2	1	0	1	2	2	2	1	0	1	2	2	2	1	1	2	1	1	2	3	0	3	0	1	1	2	1	2	3	1	1	1	0	1	2	2	1	2	2	2	2	1	1	1	2	1	2
c1_14767_chr12	1	1	2	1	1	1	0	1	0	9	9	1	1	0	9	0	2	2	0	1	1	1	1	2	1	0	1	2	1	1	0	2	0	0	0	1	1	2	1	1	2	0	9	1	1	9	0	1	1
c1_14778_chr06	1	0	0	1	0	9	0	9	9	9	0	0	0	9	9	0	0	0	9	9	9	9	9	9	9	9	1	9	9	1	9	1	9	0	9	9	9	1	0	1	9	0	9	1	9	9	9	0	0
c1_1481_chr07	0	1	0	0	0	0	0	9	1	0	0	9	0	9	1	9	0	9	0	1	0	0	9	9	0	0	0	0	0	0	1	0	0	9	9	1	9	1	0	0	9	9	1	1	9	0	0	0	0
c1_14840_chr05	0	1	0	0	1	0	1	1	0	0	1	0	1	0	1	0	1	1	0	0	1	0	1	1	0	0	0	0	1	0	1	1	1	1	0	0	0	1	1	1	1	1	0	0	1	1	1	1	0
c1_14870_chr12	0	1	0	0	1	1	1	1	1	0	1	0	1	0	9	1	0	1	1	0	1	1	0	1	0	1	1	0	1	0	0	1	0	0	1	1	0	1	1	0	0	1	0	1	1	1	1	1	1
c1_14931_chr01	1	1	1	1	9	1	1	1	1	1	0	1	1	0	1	2	2	2	2	0	1	0	2	9	0	0	1	1	0	0	2	9	1	1	2	1	2	1	2	9	1	0	2	1	1	2	1	1	0
c1_14951_chr11	0	1	1	1	0	0	1	0	0	0	1	1	1	0	1	1	1	1	0	9	1	1	0	1	1	1	1	0	1	1	0	0	1	1	0	0	1	0	1	1	1	1	1	0	0	0	0	1	0
c1_14956_chr01	1	2	1	9	2	9	2	0	2	3	1	2	2	9	2	9	2	2	2	2	1	2	2	0	2	0	3	3	1	1	1	3	2	1	2	3	1	9	2	1	2	1	1	3	1	2	2	3	0
c1_14973_chr03	1	0	0	1	1	0	0	1	1	1	1	1	0	0	0	1	1	0	0	0	1	0	1	0	0	0	1	1	1	1	1	1	0	0	1	0	9	1	1	0	1	0	1	1	0	0	0	0	0
c1_14975_chr03	1	0	0	1	1	0	0	1	9	1	1	9	0	0	0	9	1	0	0	0	1	0	1	0	0	0	1	1	9	1	1	1	0	0	1	0	1	1	1	0	9	0	1	1	0	0	0	0	0
c1_15006_chr04	1	0	0	1	9	0	1	0	0	0	1	0	1	0	0	0	1	0	0	1	1	1	1	1	9	1	1	0	0	0	1	0	1	1	1	1	1	0	1	0	0	0	0	0	1	0	1	1	1
c1_15044_chr08	2	1	2	2	2	1	0	0	1	1	2	3	1	0	0	2	2	1	1	1	1	1	2	2	2	2	2	2	3	0	1	0	1	3	2	2	2	2	1	0	3	1	0	2	1	2	1	1	0
c1_15045_chr08	2	1	2	2	2	1	9	0	1	1	2	3	1	0	9	2	2	1	1	1	1	1	2	2	2	2	2	2	3	0	1	9	1	3	2	2	2	2	1	0	3	1	0	2	1	2	1	1	0
c1_15048_chr08	2	1	9	2	2	1	0	0	1	1	2	3	1	0	0	2	9	1	1	1	1	1	2	2	2	2	2	2	3	0	1	0	1	3	2	2	9	2	1	0	3	1	0	2	1	2	1	1	0
c1_15085_chr04	0	1	1	1	0	0	0	0	1	0	1	0	1	0	1	0	0	0	0	1	1	0	1	0	1	0	1	1	1	0	1	1	0	0	0	1	0	1	0	1	0	0	0	0	1	0	0	0	0
c1_151_chr03	1 0	0	1	0	0	1	0	1	0	0	0	0	0	0	0	1	1	1	1	1	1	1	0	0	1	1	1	1	0	1	0	0	0	0	1	1	1	0	0	1	0	0	0	9	0	0	1	0	0
c1_1512_chr09	1	2	2	1	0	1	2	9	2	1	1	2	2	1	1	1	1	1	0	2	2	0	2	0	2	1	2	3	3	2	9	2	3	2	1	2	2	1	3	2	2	1	2	1	2	2	9	1	2
c1_15123_chr01	1	1	1	1	2	0	2	1	1	2	1	1	0	1	1	1	1	2	1	1	1	2	0	2	2	1	1	1	1	0	0	2	2	0	0	1	2	1	1	1	0	1	1	0	0	0	0	2	1
c1_15192_chr05	1	1	1	2	1	1	2	0	0	1	2	1	1	2	2	0	2	1	1	1	1	0	2	1	0	1	2	9	1	0	2	1	0	2	0	1	1	2	9	2	1	2	1	0	1	2	1	1	1
c1_15213_chr02	1	1	1	1	2	0	1	1	1	1	1	0	2	2	1	1	0	1	0	0	1	2	1	2	1	0	1	2	1	1	1	0	0	1	0	0	0	1	0	1	2	1	0	1	1	0	1	0	2
c1_15219_chr10	0	2	1	9	1	2	1	0	1	1	9	1	1	0	0	1	0	1	1	1	0	0	9	1	0	0	0	1	9	2	2	2	9	0	1	1	1	1	9	1	1	1	9	1	0	9	9	1	1
c1_15241_chr00	1	1	0	1	0	1	1	0	1	2	0	1	1	1	1	1	2	2	2	1	0	1	2	0	2	1	2	2	0	1	0	2	1	1	2	2	1	1	1	1	1	0	0	2	0	1	1	2	0
c1_15249_chr05	1	1	1	2	1	1	2	0	0	1	2	1	1	2	2	0	2	1	1	1	1	0	2	1	0	1	2	1	1	0	2	1	0	2	0	9	1	2	1	2	1	2	1	0	1	2	1	1	1
c1_15292_chr05	1	2	2	2	1	1	1	9	9	2	9	1	1	1	1	3	1	9	3	9	1	1	1	1	3	2	0	1	2	3	1	0	9	9	2	9	1	1	1	3	9	1	1	3	0	1	1	9	2
c1_15331_chr00	1	2	2	2	1	2	1	3	9	3	1	0	1	3	0	3	3	2	3	1	2	1	2	2	1	2	1	2	0	1	2	1	1	1	2	1	2	2	9	0	3	2	0	2	2	1	1	2	0
c1_15340_chr01	2	0	1	0	9	1	1	1	1	1	1	1	9	2	9	9	1	1	1	0	2	1	1	0	2	1	1	0	1	1	1	1	9	1	1	2	1	1	9	1	1	1	1	1	1	1	2	1	1
c1_1536_chr07	1	0	1	1	0	0	1	1	0	1	0	0	0	1	1	1	1	0	1	0	1	0	0	1	0	1	0	0	1	1	0	1	1	1	1	1	0	1	1	0	1	0	9	0	1	9	0	0	0
c1_15371_chr06	2	1	2	2	1	1	9	2	2	1	1	1	9	1	1	1	9	2	0	1	2	9	2	2	2	0	1	2	1	2	1	1	2	1	2	1	2	1	2	1	2	1	2	2	0	2	2	1	1
c1_15374_chr06	0	1	0	1	0	1	1	1	1	0	0	0	1	0	1	0	1	0	0	0	1	1	1	1	1	0	0	0	0	1	0	0	1	0	1	0	1	1	0	0	1	0	9	1	0	1	1	0	0
c1_1539_chr02	0	2	1	1	0	1	1	1	2	2	1	0	1	2	0	1	1	1	2	0	1	0	2	2	1	1	1	1	0	1	1	0	0	1	2	1	1	1	1	0	2	1	0	1	1	0	1	1	0
c1_15470_chr09	2	1	2	2	1	2	1	2	2	2	2	2	1	2	2	1	0	1	1	1	3	1	1	1	1	1	2	2	2	0	2	2	1	2	1	1	1	1	2	2	1	1	1	3	1	3	2	1	2
c1_15484_chr07	1	2	3	0	2	2	1	0	2	2	3	2	2	0	1	1	1	2	1	2	2	3	0	2	2	1	2	1	2	2	2	1	1	2	1	1	2	1	1	1	1	2	9	1	0	1	9	3	1
c1_15485_chr07	1	1	1	2	0	0	1	2	1	1	0	1	1	2	2	1	1	1	1	1	1	0	1	2	1	1	0	0	1	1	1	1	1	2	2	1	1	1	1	0	2	1	2	1	9	1	0	0	0
c1_15513_chr04	2	0	0	1	1	1	2	1	1	1	1	0	1	1	1	1	1	0	1	1	1	2	1	1	2	1	1	1	0	1	1	1	2	1	1	1	9	2	1	0	1	0	0	0	1	1	1	2	2
c1_15530_chr04	1	2	1	1	1	1	9	1	9	0	9	0	9	0	9	0	9	9	9	2	3	1	2	1	3	9	9	1	1	0	9	2	9	9	2	2	9	9	9	9	9	0	1	9	2	1	1	9	2
c1_15536_chr05	0	1	0	1	1	0	1	0	0	0	1	0	1	1	1	0	1	1	0	0	1	0	1	0	0	0	1	0	0	0	1	1	0	1	0	0	0	1	1	1	1	9	0	0	1	1	1	1	0
c1_15580_chr01	1	2	1	3	3	1	1	2	2	1	2	2	2	1	1	0	0	1	2	3	2	1	1	2	0	2	1	3	3	2	1	2	2	1	1	1	1	1	1	0	2	3	0	2	1	2	1	1	3
c1_15612_chr01	1	1	1	0	2	1	2	0	2	2	1	1	9	1	2	1	1	1	1	2	1	1	1	0	1	0	2	2	1	1	1	2	2	1	1	2	0	0	2	0	1	1	1	2	1	9	2	2	0
c1_15618_chr05	1	0	0	1	0	1	0	0	1	1	0	1	1	1	1	0	0	1	1	0	0	1	0	1	1	0	1	0	0	9	1	9	0	0	1	0	0	0	1	0	1	1	0	1	1	0	1	1	0
c1_15641_chr12	1	0	1	0	1	0	0	0	1	1	1	1	0	1	1	9	0	0	1	0	0	0	0	0	0	1	1	1	1	0	1	1	1	0	0	0	1	1	0	0	1	1	0	1	0	1	0	0	1
c1_15642_chr12	1	0	1	0	1	0	0	0	1	1	1	1	0	1	1	1	0	0	1	0	0	0	0	0	0	1	1	1	1	0	1	1	1	0	0	0	1	1	0	0	1	1	0	1	0	1	0	0	1
c1_15658_chr11	1	1	1	0	1	1	0	1	1	2	0	1	1	1	9	0	1	1	2	1	1	2	9	1	2	9	1	1	1	1	1	2	9	0	1	0	1	2	1	1	9	1	1	2	1	1	2	0	0
c1_15689_chr08	2	2	1	4	3	3	2	2	1	3	3	2	1	2	2	3	3	2	2	3	1	1	3	2	3	2	2	1	2	2	2	2	2	2	2	2	2	3	3	3	9	3	2	2	3	2	2	2	2
c1_15694_chr00	1	1	1	2	0	1	1	1	0	1	1	2	1	0	1	0	1	9	1	2	1	2	0	1	0	0	0	0	2	0	1	0	1	1	0	1	1	0	1	0	1	1	1	0	0	2	0	1	0
c1_15700_chr07	1	0	1	1	0	0	1	1	0	1	0	0	0	1	1	1	1	0	1	0	1	0	0	1	0	1	0	0	1	1	0	1	1	1	1	1	0	1	1	0	1	0	1	0	1	1	0	0	0
c1_15717_chr09	0	1	1	0	1	0	1	1	0	0	0	1	1	0	0	1	0	1	0	0	1	0	0	0	0	0	1	1	0	0	1	0	1	0	0	1	1	0	1	0	1	0	0	0	1	0	1	0	0
c1_15726_chr06	2	2	1	3	1	2	9	9	1	3	9	2	9	3	3	2	9	2	3	1	9	2	0	2	2	1	1	2	1	2	1	9	2	0	2	1	3	1	2	1	1	1	9	2	1	0	1	1	2
c1_15756_chr08	1	1	1	1	1	1	1	1	1	1	1	1	2	0	1	1	0	1	0	2	1	1	0	2	0	0	0	0	1	0	1	1	1	2	0	0	2	2	1	1	1	2	1	1	0	2	0	0	0
c1_15760_chr04	2	2	1	2	2	2	3	2	2	1	2	0	2	1	2	1	2	1	3	2	3	2	2	1	3	2	2	1	2	1	3	2	3	2	2	2	2	3	2	2	2	0	1	1	2	1	1	2	3
c1_15780_chr09	0	1	0	1	1	0	0	9	0	0	1	0	0	0	0	1	1	9	0	0	0	1	0	1	1	1	1	0	0	9	9	1	0	0	1	0	9	1	0	0	9	1	1	1	1	0	0	1	0
c1_15782_chr03	0	1	0	0	0	1	1	1	0	0	0	0	1	1	0	0	0	0	0	1	0	1	1	1	0	0	0	1	1	1	1	1	1	1	1	1	0	1	1	0	1	1	0	1	0	0	0	0	1
c1_15787_chr11	1	0	1	0	1	1	1	0	1	0	0	0	0	0	0	1	0	1	1	1	0	0	0	0	1	0	0	1	0	0	1	0	0	1	0	1	1	0	0	0	1	0	0	0	0	0	1	1	1
c1_15811_chr06	0	2	1	0	1	0	1	1	1	1	1	1	2	1	1	1	0	1	1	1	1	0	1	1	1	1	1	1	1	9	1	1	2	1	2	0	1	1	1	1	1	1	9	0	1	1	1	1	1
c1_15829_chr03	1	0	0	1	9	0	0	9	1	1	9	9	0	0	0	9	9	0	0	0	9	0	9	0	0	0	9	1	9	9	9	1	0	0	1	0	9	9	9	0	9	0	9	9	0	0	0	0	0
c1_15853_chr01	0	1	1	0	1	0	9	0	1	1	1	9	1	0	1	0	0	0	0	1	1	1	0	0	0	0	1	9	1	0	1	9	1	0	0	1	0	0	9	0	1	1	1	1	1	1	1	1	0
c1_15855_chr01	0	1	1	0	1	0	1	0	9	1	9	9	1	0	9	0	0	0	0	1	9	1	0	0	0	0	1	1	1	0	1	1	1	0	0	1	0	0	1	0	1	1	9	9	1	9	9	9	0
c1_15872_chr01	2	2	9	2	2	1	2	1	2	2	2	2	2	2	1	2	9	9	2	1	9	3	2	1	1	0	1	2	1	1	9	3	9	2	2	3	9	2	4	4	2	1	3	2	2	2	1	2	2
c1_15873_chr02	0	1	0	0	1	0	0	1	0	0	0	1	0	0	9	1	1	0	0	1	0	1	0	0	1	1	0	1	1	0	0	1	1	0	0	0	0	0	0	1	0	0	1	0	1	1	1	1	1
c1_15889_chr12	1	1	2	0	0	0	9	0	1	2	2	2	1	0	2	9	1	0	9	0	1	1	2	0	2	2	1	1	2	0	2	1	1	1	1	0	1	0	1	2	1	2	2	1	0	9	9	1	9
c1_15913_chr07	1	0	1	1	0	9	1	1	1	1	9	0	1	1	1	0	1	0	1	0	1	1	9	1	1	0	0	0	1	1	0	1	0	1	1	0	9	1	1	0	1	1	1	0	1	1	9	9	9
c1_15925_chr03	2	0	1	9	2	9	1	9	1	2	2	9	9	0	9	9	1	1	1	0	1	0	1	1	1	1	1	1	2	9	2	2	1	0	1	1	9	1	1	1	1	1	1	1	1	1	1	0	1
c1_15973_chr02	1	1	1	9	1	1	9	0	0	0	2	1	1	0	2	0	0	1	0	1	1	1	0	1	1	0	9	1	2	9	9	1	1	2	1	9	1	2	1	2	0	1	2	2	9	1	0	0	2
c1_15982_chr04	2	0	0	1	1	1	9	1	1	1	1	0	1	1	1	1	1	0	1	1	1	9	1	1	2	1	1	1	0	1	1	1	2	1	1	1	9	2	9	0	1	0	0	0	1	1	1	2	2
c1_15983_chr04	2	2	1	2	2	2	3	2	2	1	2	0	3	1	2	1	2	1	3	2	3	2	2	1	4	2	2	2	1	2	3	2	3	9	2	2	2	3	2	2	2	0	0	1	2	1	1	2	3
c1_16001_chr10	0	1	1	1	0	1	1	0	0	1	0	1	1	0	0	1	0	0	1	1	1	0	1	1	0	1	1	0	0	0	0	1	0	0	1	1	1	1	1	1	0	0	0	0	0	1	1	0	0
c1_16052_chr03	1	0	0	1	0	0	1	0	1	0	0	1	1	1	1	1	1	0	0	1	1	1	0	0	0	1	0	1	0	1	0	0	0	1	1	1	0	1	0	1	1	1	1	0	1	0	0	1	1
c1_16094_chr03	1	1	1	1	1	1	0	9	0	1	0	1	1	9	1	1	0	1	0	1	1	2	0	1	2	1	1	0	1	1	1	1	2	1	1	0	2	0	2	1	2	0	0	1	0	2	1	2	0
c1_16106_chr09	1	2	1	2	3	1	1	2	1	1	0	2	3	1	1	2	1	2	1	1	2	2	1	1	1	2	2	2	1	2	9	1	2	1	1	2	1	2	3	2	2	0	0	1	2	1	2	1	2
c1_16114_chr10	2	2	2	0	2	9	1	2	2	3	9	2	4	1	2	2	1	9	1	2	2	2	1	2	3	2	1	2	1	2	2	2	9	9	3	2	2	3	4	1	2	3	2	3	0	2	9	3	2
c1_16129_chr12	0	1	0	1	1	1	0	0	1	0	1	1	1	0	0	0	1	0	0	1	1	0	0	0	0	1	0	0	1	1	0	0	1	0	0	0	1	1	0	0	0	0	0	0	1	0	0	0	0
c1_16131_chr12	0	1	0	1	1	1	0	0	1	0	1	1	1	0	0	0	1	0	0	1	1	0	0	0	0	1	0	0	1	1	0	0	1	0	0	0	1	1	1	0	0	0	0	0	1	0	0	0	0
c1_16141_chr11	1	2	1	1	0	1	1	1	1	1	3	2	2	1	2	3	2	2	1	2	2	1	9	2	2	2	2	2	2	2	1	2	3	2	1	2	1	2	1	1	2	2	2	1	1	2	1	3	1
c1_16169_chr01	1	2	1	1	2	1	2	0	2	3	1	2	2	1	2	1	2	2	2	2	1	2	2	0	2	0	3	3	1	1	1	3	2	1	2	3	1	1	2	1	2	1	1	3	1	2	2	3	0
c1_16171_chr02	1	1	1	1	0	9	0	1	1	1	1	2	2	1	2	1	2	2	2	1	2	0	1	1	1	2	1	1	2	2	2	1	1	2	2	9	1	1	1	1	1	2	1	2	1	1	1	1	1
c1_16193_chr07	0	1	1	1	1	0	0	0	1	1	1	1	0	0	1	0	1	1	0	1	1	1	0	0	0	1	1	0	1	1	1	1	0	0	1	0	1	0	0	0	0	0	0	0	1	0	1	1	0
c1_16195_chr07	1	0	1	1	0	0	1	1	0	1	0	0	0	1	1	1	1	1	1	0	1	0	0	1	0	1	0	0	1	1	0	1	1	1	1	1	1	1	9	0	9	0	9	0	1	1	0	0	0
c1_16221_chr07	2	2	2	2	2	1	2	2	3	2	2	3	2	3	2	2	2	3	9	2	2	1	2	2	1	1	2	1	2	2	2	2	2	2	4	3	3	3	2	1	2	1	9	1	3	9	1	1	1
c1_16227_chr07	2	2	2	2	2	9	2	2	1	2	2	1	2	1	2	2	2	1	3	2	2	3	2	2	3	3	2	3	2	2	2	2	2	2	0	1	1	1	2	3	2	3	2	3	1	2	3	9	9
c1_16250_chr02	1	1	0	1	0	9	0	1	1	1	1	2	2	1	2	1	2	2	1	1	2	0	1	1	9	2	1	1	2	1	9	1	1	2	2	9	1	1	1	9	1	2	9	9	1	9	9	9	1
c1_16258_chr04	0	1	1	1	0	0	0	0	1	0	1	0	1	0	1	0	0	0	0	1	1	0	1	0	1	0	1	1	1	0	1	1	0	0	0	1	0	1	0	1	0	0	0	0	1	0	0	0	0
c1_16267_chr03	2	2	2	1	2	3	2	1	0	2	2	1	2	2	2	1	0	3	3	2	1	2	2	3	3	2	2	1	2	1	3	9	3	2	1	2	3	1	3	2	1	2	1	2	1	3	2	3	2
c1_16325_chr11	0	1	1	1	0	0	1	0	0	0	1	1	1	0	1	1	1	1	0	1	1	1	0	1	1	1	1	0	1	1	0	0	1	1	0	0	1	0	1	1	1	1	1	0	0	0	0	1	0
c1_16351_chr10	0	1	1	1	0	1	1	0	0	1	0	1	1	0	0	1	0	0	1	1	1	0	1	1	0	1	1	0	0	0	0	1	0	0	1	1	1	1	1	1	0	0	0	0	0	1	1	0	0
c1_16358_chr04	1	1	0	1	2	2	9	1	1	2	1	0	9	1	1	1	9	9	9	2	0	9	1	9	9	2	0	9	1	0	1	1	1	2	1	1	9	1	9	9	0	2	9	1	9	1	1	0	1
c1_1638_chr01	1	1	0	1	0	2	1	0	1	1	1	1	0	2	1	0	2	0	1	0	1	0	1	1	0	2	2	1	1	1	1	0	0	1	1	1	0	1	0	0	2	1	0	1	2	0	2	1	1
c1_16381_chr03	2	0	1	1	1	1	2	0	1	1	1	1	1	1	1	1	1	1	1	1	1	1	0	1	1	2	0	1	1	1	1	1	1	1	1	2	0	1	0	2	1	2	1	0	2	1	1	1	2
c1_16413_chr09	2	1	1	1	2	3	1	1	2	2	2	2	0	2	3	2	2	1	3	2	1	2	3	2	1	2	2	0	2	1	9	1	2	1	1	2	3	2	0	2	0	2	2	1	2	2	1	2	1
c1_16414_chr09	1	2	2	3	2	1	2	2	1	1	1	2	3	1	1	2	0	1	1	1	3	1	1	1	1	2	2	3	1	2	2	1	1	2	2	2	1	1	3	2	3	0	0	2	2	2	2	0	2
c1_16425_chr01	0	1	1	0	1	0	1	0	1	1	1	1	1	0	1	0	0	0	0	1	1	1	0	0	0	0	1	1	1	0	1	1	1	0	0	1	0	0	1	0	9	1	9	1	1	9	9	1	0
c1_16435_chr01	1	1	1	0	0	2	9	1	1	1	1	9	1	2	1	1	1	0	1	1	0	0	1	1	2	2	2	0	1	9	1	0	0	1	1	1	0	1	0	0	1	1	1	0	9	1	1	1	1
c1_1645_chr01	1	1	1	1	2	0	2	1	1	2	1	1	0	1	1	1	1	2	1	1	1	2	0	2	2	1	1	1	1	0	0	2	2	0	0	2	2	1	1	1	0	1	9	0	0	0	0	2	1
c1_16450_chr07	2	0	1	2	1	0	1	1	0	2	0	0	1	1	2	1	2	0	2	1	1	1	1	1	0	2	0	1	2	1	1	9	2	1	1	1	1	1	2	1	1	1	1	1	9	1	1	1	1
c1_16513_chr03	1	0	0	0	9	1	1	1	1	1	1	1	0	0	1	1	1	0	1	1	1	0	0	0	0	1	0	9	0	1	1	9	0	1	1	0	0	1	1	0	0	1	0	1	9	0	0	0	0
c1_1653_chr01	1	1	1	1	2	0	2	1	1	2	1	1	0	1	1	1	1	2	1	1	1	2	0	2	2	1	1	1	1	0	0	2	2	0	0	2	2	1	1	1	0	1	2	0	0	0	0	2	1
c1_16542_chr02	2	2	1	2	2	3	2	3	1	3	3	2	4	2	3	3	2	2	2	1	3	2	2	3	2	2	2	2	4	3	9	2	2	3	2	4	2	1	2	3	3	3	1	3	3	4	4	2	2
c1_16555_chr11	0	1	1	1	0	0	1	0	0	0	1	1	1	0	1	1	1	1	0	1	1	1	0	1	1	1	1	0	1	1	0	0	1	1	0	0	1	0	1	1	1	1	1	0	0	0	0	1	0
c1_16585_chr11	0	1	1	1	0	0	1	0	0	0	1	1	1	0	1	1	1	1	0	1	1	1	0	1	1	1	1	0	1	1	0	0	1	1	0	0	1	0	1	1	1	1	1	0	0	0	0	1	0
c1_16588_chr12	1	1	2	0	0	1	1	0	1	2	1	2	0	1	9	2	1	0	1	0	1	1	2	0	2	2	1	0	2	0	2	0	2	2	1	0	1	0	1	2	1	1	1	1	0	2	2	1	1
c1_16625_chr04	1	0	0	1	0	0	1	0	0	0	1	0	1	0	0	0	1	0	0	1	1	1	1	1	9	1	1	0	0	0	1	1	1	1	1	1	1	0	0	9	0	0	0	0	1	0	1	1	1
c1_16651_chr10	0	1	1	0	0	1	1	0	0	1	0	1	1	0	0	1	0	0	1	1	1	0	1	1	0	1	0	0	0	1	0	1	0	0	1	1	1	1	1	1	0	1	0	1	0	1	1	1	0
c1_16656_chr06	1	2	1	3	1	3	1	1	9	1	1	1	0	2	2	1	2	1	2	1	2	3	2	1	2	2	1	1	2	2	2	1	0	1	0	3	2	2	1	2	2	1	1	3	2	9	2	1	1
c1_16676_chr08	2	1	2	2	2	1	0	0	1	1	2	3	1	0	0	2	2	1	1	1	1	1	2	2	2	2	2	2	3	0	1	0	1	3	2	2	2	2	1	0	3	1	0	2	1	2	1	1	0
c1_16679_chr03	1	0	0	1	0	0	1	0	1	0	0	1	1	1	1	1	1	0	0	0	1	1	0	0	0	1	0	1	0	0	0	0	0	0	1	1	0	1	0	1	1	1	1	0	1	0	0	1	1
c1_16695_chr12	1	1	2	1	1	1	0	1	0	2	2	1	1	0	9	0	2	2	0	1	1	1	1	2	1	0	1	2	1	1	0	2	0	0	0	1	1	2	1	1	2	0	1	1	1	1	0	1	1
c1_16696_chr12	1	1	2	1	1	1	0	1	0	2	2	1	1	0	1	0	2	2	0	1	1	1	1	2	1	0	1	2	1	1	0	2	0	0	0	1	1	2	1	1	2	0	1	1	1	1	0	1	1
c1_167_chr03	2 0	0	2	1	0	1	1	1	1	1	2	1	2	1	2	2	0	0	1	2	1	1	0	1	1	1	2	1	2	1	1	0	1	2	1	1	2	1	1	2	1	1	1	2	0	0	1	1	0
c1_1774_chr11	0	1	1	1	0	0	1	0	0	0	1	1	1	0	1	1	1	9	0	1	1	9	0	1	1	1	1	0	1	1	0	0	1	1	0	0	1	0	9	1	1	1	1	0	0	0	0	1	0
c1_1778_chr11	0	1	1	1	0	0	1	0	0	0	1	1	1	0	1	1	1	1	0	1	1	1	0	1	1	1	1	0	1	1	0	0	1	1	0	0	1	0	1	1	1	1	1	0	0	0	0	1	0
c1_1779_chr11	0	1	1	1	0	0	1	0	0	0	1	1	1	0	1	1	1	1	0	1	1	9	0	1	1	1	1	0	1	1	0	0	1	1	0	0	1	0	1	1	1	1	9	0	0	0	0	1	0
c1_1781_chr11	0	1	1	1	0	0	1	0	0	0	1	1	1	0	1	1	1	1	0	1	1	9	0	1	1	1	1	0	1	1	0	9	1	1	0	0	9	0	1	1	1	1	9	0	9	9	0	1	0
c1_1838_chr01	0	1	1	0	0	0	1	0	1	0	1	1	1	1	1	0	0	0	0	1	1	1	9	0	0	9	0	1	1	1	0	1	1	1	9	1	0	0	0	0	1	1	0	0	1	1	1	0	0
c1_1847_chr01	1	2	2	1	0	2	2	1	2	1	2	2	1	9	2	1	2	0	1	1	1	1	1	1	1	2	2	1	2	9	1	1	1	1	1	2	0	1	0	0	2	2	1	1	3	1	9	1	1
c1_1874_chr05	1	1	2	0	1	9	9	9	2	2	9	9	2	0	1	2	1	0	1	0	1	2	1	0	0	1	0	1	9	9	9	0	9	1	9	9	9	2	1	0	0	0	0	1	1	2	1	9	2
c1_1908_chr03	1	0	0	1	0	0	1	0	1	0	0	1	1	1	1	1	1	0	0	1	1	1	0	0	0	1	0	1	0	1	0	0	0	1	1	1	0	1	0	1	1	1	1	0	1	0	0	1	1
c1_1914_chr03	1	0	0	1	9	0	1	0	1	0	0	1	9	1	1	1	1	0	0	1	1	1	0	9	0	1	0	1	0	1	9	0	0	1	1	1	9	1	0	1	1	1	1	0	1	0	9	1	1
c1_1918_chr03	0	1	0	0	0	1	1	0	0	0	1	0	1	1	0	0	0	0	0	1	0	1	1	1	0	0	0	1	1	1	1	0	1	1	1	1	1	1	1	0	1	1	0	1	0	0	0	1	1
c1_1923_chr12	0	1	1	0	0	0	9	0	1	1	9	9	0	0	9	1	9	0	1	0	0	9	1	0	1	1	0	9	1	9	1	1	9	9	1	0	0	0	9	1	1	9	1	1	1	0	1	1	1
c1_197_chr03	1 0	0	1	0	0	1	0	1	0	0	1	1	1	1	1	1	0	0	1	1	1	0	0	0	1	0	1	0	1	0	0	0	1	1	1	0	1	0	1	1	1	1	0	1	0	0	1	1	0
c1_1985_chr12	0	1	1	1	0	0	0	0	0	1	0	1	1	1	9	0	1	1	0	0	1	0	1	1	1	0	1	1	0	0	0	1	0	0	0	1	1	1	0	1	0	1	1	0	0	1	0	0	0
c1_2051_chr03	1	0	0	1	0	0	1	0	1	0	0	1	9	1	1	1	1	0	0	1	1	1	0	0	0	1	0	1	0	1	0	0	0	1	1	1	0	1	0	1	1	1	1	9	1	0	0	1	1
c1_2060_chr06	1	2	3	9	1	2	2	3	2	1	2	2	2	2	1	1	3	2	1	1	2	3	3	2	2	1	2	1	2	2	2	2	9	1	2	1	2	1	2	1	9	0	2	2	1	1	2	1	1
c1_2064_chr06	1	2	3	3	1	9	9	3	9	1	2	9	9	9	1	1	3	2	1	1	2	3	3	2	2	1	2	1	2	9	2	2	3	1	2	1	9	1	9	1	3	0	9	2	1	1	2	1	1
c1_2065_chr06	2	2	1	0	2	2	2	1	9	3	2	2	2	2	2	3	1	2	2	2	1	1	0	2	1	2	1	3	2	1	1	2	1	3	2	3	1	2	2	2	0	4	9	1	2	3	1	3	2
c1_2071_chr06	1	2	3	3	1	2	2	3	9	1	2	2	2	2	1	1	3	2	1	1	2	3	3	2	2	1	2	1	2	9	2	2	3	1	2	1	9	1	2	1	3	0	1	2	1	9	2	1	1
c1_2082_chr06	1	2	3	3	1	2	2	3	1	9	2	2	2	2	1	9	3	2	9	9	2	3	3	2	2	1	2	1	2	9	2	2	3	9	2	1	2	9	2	9	3	0	9	2	1	9	2	1	1
c1_2086_chr06	1	2	3	3	1	2	9	3	1	1	9	9	9	9	1	1	3	2	1	1	2	3	3	2	2	1	2	1	2	1	2	2	3	1	2	1	2	1	2	1	3	0	9	2	1	1	2	1	1
c1_2090_chr06	1	2	3	3	1	2	2	3	9	1	2	2	2	2	1	1	3	2	1	1	2	3	3	2	2	1	2	1	2	9	2	2	3	1	2	1	2	1	2	1	3	0	9	2	1	1	2	1	1
c1_2091_chr06	1	0	0	0	0	9	0	1	9	1	1	1	0	1	1	1	0	0	1	0	0	0	0	1	0	1	0	0	1	0	0	1	1	1	1	1	0	1	0	0	0	1	0	0	1	9	0	9	0
c1_2116_chr06	1	2	1	3	1	9	1	2	1	1	9	1	9	9	9	1	9	1	1	1	1	2	3	1	1	1	1	9	1	1	1	2	2	9	1	1	1	1	1	1	3	0	1	1	1	1	9	1	1
c1_2117_chr06	2	2	2	0	2	2	2	1	9	3	2	2	2	2	2	3	1	2	2	2	1	1	0	2	1	2	1	3	2	2	1	2	1	3	2	3	1	2	2	2	0	4	1	1	2	3	1	3	2
c1_2124_chr07	0	1	1	1	1	0	0	0	1	9	9	9	0	0	1	0	1	9	0	1	1	1	0	0	0	0	9	0	1	1	1	1	0	0	1	1	1	0	1	0	0	0	0	0	0	0	9	1	0
c1_2139_chr11	0	2	1	2	1	1	2	1	0	1	1	2	2	1	1	0	1	1	0	1	1	2	0	1	0	1	1	2	2	1	1	0	1	1	2	1	2	0	2	1	2	2	1	0	1	1	0	1	1
c1_216_chr09	1 2	2	1	1	1	2	1	2	1	0	1	3	0	1	2	2	3	2	2	1	1	2	1	1	1	1	2	2	2	2	1	3	2	1	2	3	2	2	2	2	2	2	0	2	1	2	2	9	3
c1_2162_chr11	0	2	1	2	1	1	2	1	0	1	1	2	2	1	1	0	1	1	0	1	1	2	0	9	0	9	1	2	2	9	1	0	1	1	2	1	2	0	2	1	2	2	9	0	1	9	0	1	1
c1_2209_chr11	0	1	1	1	0	0	1	0	0	0	1	1	1	0	1	0	1	1	0	0	0	1	0	1	0	0	1	0	1	1	0	0	1	1	1	0	1	0	1	0	1	1	1	0	1	1	0	1	1
c1_2280_chr11	0	1	0	0	0	0	0	1	1	1	1	0	0	1	1	1	0	0	1	1	0	0	9	1	1	0	9	0	0	1	1	9	1	0	0	1	0	9	0	0	0	0	0	1	1	1	1	1	1
c1_2314_chr11	0	1	0	1	1	1	1	1	0	1	0	1	1	1	0	0	0	0	0	1	1	1	0	0	0	1	0	1	1	0	1	0	0	1	1	1	1	0	1	1	1	1	1	0	0	0	0	0	0
c1_2333_chr12	0	2	1	0	1	1	2	2	1	1	0	1	1	1	2	2	1	1	2	0	1	2	2	1	1	1	1	1	1	0	1	1	1	2	2	1	0	1	2	1	0	1	1	2	1	9	2	1	2
c1_2398_chr07	2	1	2	3	2	0	9	1	1	3	9	9	9	9	3	9	3	9	2	9	2	2	1	1	0	2	9	9	3	9	2	3	2	9	2	2	9	2	3	9	1	9	1	9	2	1	9	2	9
c1_2404_chr07	1	2	2	0	1	2	1	1	9	1	2	2	2	1	1	1	0	9	1	2	1	2	1	3	2	1	1	1	1	1	2	0	1	3	1	2	9	0	0	1	9	3	3	2	1	1	1	9	1
c1_2405_chr07	0	1	0	0	0	0	0	1	1	0	0	1	0	1	1	1	0	1	0	1	0	0	1	1	0	0	0	0	0	0	1	0	0	1	1	1	1	0	0	0	1	1	1	1	1	0	0	0	0
c1_2417_chr01	0	1	0	0	0	1	0	1	0	0	0	0	0	1	1	1	0	0	0	1	1	0	1	0	0	0	0	0	0	1	0	0	0	1	1	0	1	0	1	0	0	1	0	1	1	1	1	0	1
c1_2458_chr01	2	1	2	2	2	9	1	1	1	2	9	1	1	1	0	2	2	3	2	0	2	2	2	1	1	0	1	1	0	0	2	2	2	1	2	2	3	1	9	9	1	0	3	2	1	2	0	2	2
c1_2459_chr01	2	1	2	2	2	1	1	1	1	2	1	1	1	1	0	2	3	3	2	0	2	2	2	1	1	0	1	1	0	0	3	2	2	1	2	2	3	2	9	9	1	0	3	2	1	2	1	2	2
c1_2484_chr01	2	1	2	2	9	1	1	1	1	2	1	1	1	1	0	2	3	3	2	0	2	2	2	1	1	0	1	1	0	0	3	2	2	1	2	2	3	2	9	9	1	0	3	2	1	2	1	2	2
c1_2519_chr01	1	1	1	1	9	2	2	1	1	1	9	1	1	2	1	1	1	0	1	0	0	0	1	1	1	2	2	0	1	2	1	0	0	0	1	1	0	1	0	0	1	1	1	1	2	1	2	1	1
c1_2574_chr02	2	1	2	1	1	1	1	1	2	0	1	1	0	2	1	1	2	1	1	3	1	2	1	1	2	2	1	2	0	1	2	1	2	1	1	0	1	2	1	1	1	1	2	0	0	0	0	1	1
c1_2587_chr02	1	1	0	1	1	9	0	2	1	1	1	9	2	1	2	1	1	1	1	1	2	0	1	1	1	2	1	1	2	1	2	1	1	2	2	9	1	1	1	1	1	2	1	2	1	2	2	2	1
c1_2630_chr02	1	1	0	1	1	9	0	2	1	1	1	2	2	1	2	1	1	1	1	1	2	0	1	1	1	2	1	1	2	1	9	1	1	2	2	9	1	1	1	1	1	2	1	2	1	2	2	2	1
c1_2640_chr02	1	2	2	2	2	9	3	1	1	3	2	1	2	1	1	2	1	2	2	0	1	2	2	2	1	9	2	1	2	2	1	2	1	1	1	9	2	1	2	2	2	1	1	2	3	2	2	1	2
c1_2656_chr02	1	1	0	1	1	9	0	2	1	1	1	2	2	1	2	1	1	1	1	1	2	0	1	1	1	2	1	1	2	1	2	1	1	2	2	9	1	1	1	1	1	2	1	2	1	2	2	2	1
c1_2660_chr02	1	1	0	1	1	9	0	2	1	1	1	2	2	1	2	1	1	1	1	1	2	0	1	1	1	2	1	1	2	1	9	1	1	2	2	9	1	1	1	1	1	2	1	2	1	2	2	2	1
c1_2661_chr02	1	1	0	1	1	9	0	2	1	1	1	9	9	1	2	1	1	1	1	1	9	0	1	1	1	2	1	1	9	1	2	1	1	2	9	9	1	1	1	1	1	2	1	9	1	9	9	2	1
c1_2727_chr12	1	0	0	0	1	1	1	1	0	0	0	0	0	1	0	0	0	1	1	1	0	0	0	1	0	0	1	1	1	1	0	0	0	0	1	0	0	0	1	0	1	0	0	1	1	0	0	1	0
c1_2778_chr07	2	0	1	9	9	0	1	1	0	2	0	0	9	1	2	1	2	0	2	1	1	1	1	1	0	2	0	1	2	1	1	2	2	1	1	1	1	1	2	1	1	1	1	1	2	1	1	1	1
c1_2789_chr07	0	1	1	1	1	0	0	0	1	1	1	1	0	0	1	0	1	1	0	1	1	1	0	0	0	0	1	0	1	1	1	1	0	0	1	1	1	0	1	0	0	0	0	0	0	0	1	1	0
c1_289_chr10	1 2	1	0	2	3	1	1	1	2	2	9	3	1	1	2	1	2	0	2	2	1	9	2	3	2	1	2	1	1	2	2	9	2	2	2	9	2	3	1	1	2	2	2	1	2	1	3	2	1
c1_2953_chr06	1	2	3	3	1	2	2	3	9	1	2	2	2	2	1	1	3	2	1	1	1	2	3	2	2	1	2	1	1	9	2	2	3	1	2	1	2	1	2	1	3	0	9	2	1	1	2	1	1
c1_2960_chr06	1	2	3	9	1	2	2	3	9	1	2	2	2	2	1	1	3	2	1	1	1	2	3	2	2	1	2	1	1	9	2	2	3	1	2	1	2	1	2	1	9	0	2	2	1	1	2	1	1
c1_3003_chr06	1	2	3	3	1	2	2	3	9	1	2	2	2	2	1	1	3	2	1	9	1	2	3	2	2	1	2	1	9	9	2	2	3	1	2	1	2	9	2	9	3	0	1	2	1	9	2	9	1
c1_3049_chr10	0	1	0	0	1	1	0	0	9	0	1	0	9	0	0	0	0	9	0	0	0	9	0	0	1	0	0	9	9	9	9	1	9	9	1	1	0	0	9	0	9	9	9	9	0	0	0	1	1
c1_3051_chr10	0	1	0	0	1	1	0	0	1	0	1	0	1	0	0	0	0	1	0	0	0	1	0	0	1	0	0	1	1	1	1	9	9	1	1	1	0	0	9	0	1	1	1	1	0	0	0	1	1
c1_3052_chr10	0	1	0	0	1	1	0	0	1	0	1	0	1	0	0	0	0	1	0	0	0	1	0	0	1	0	0	1	1	1	1	1	1	1	1	1	0	0	9	0	1	1	1	1	0	0	0	1	1
c1_3057_chr10	0	1	0	0	1	1	0	0	1	0	1	0	1	0	0	0	0	9	0	0	0	9	0	9	1	0	0	1	1	9	1	1	1	1	1	1	9	9	1	0	1	1	1	1	9	0	0	1	1
c1_3060_chr10	0	1	0	0	9	1	0	0	9	0	1	0	9	0	0	0	0	9	0	0	0	9	0	0	9	0	0	9	9	9	9	1	9	9	9	9	0	0	9	0	9	9	9	9	0	0	0	9	9
c1_307_chr10	2 2	1	0	2	2	1	2	1	2	3	1	4	2	2	2	1	2	1	2	2	1	1	3	3	1	1	2	2	2	2	3	9	3	4	2	2	3	4	2	2	3	3	3	1	2	0	3	2	2
c1_3074_chr06	2	2	1	2	2	1	2	2	9	1	3	9	4	2	1	9	2	2	1	2	2	3	2	3	2	1	9	4	2	9	3	2	2	2	1	2	2	9	1	9	2	1	9	2	2	9	2	1	2
c1_3118_chr06	0	1	1	0	0	1	1	1	1	0	1	1	1	0	1	0	0	1	0	0	0	1	1	1	1	0	0	1	0	1	0	0	9	0	1	0	1	1	0	0	1	0	1	1	1	1	1	0	0
c1_3147_chr07	2	0	1	9	0	0	1	1	0	1	0	0	0	1	1	1	1	0	9	0	1	0	0	1	0	1	0	0	1	1	0	1	9	1	1	1	0	1	1	0	1	0	1	0	1	1	0	0	0
c1_3166_chr04	1	1	0	2	1	2	2	0	1	2	0	0	0	1	1	1	0	1	1	1	0	2	1	1	1	1	2	2	1	1	1	1	1	1	0	2	1	1	0	1	1	0	2	1	1	2	1	2	1
c1_3190_chr03	1	0	0	0	0	0	1	0	1	0	0	0	0	1	0	0	1	1	1	1	1	0	1	0	0	1	0	9	1	0	1	0	0	0	0	1	1	1	0	0	1	0	1	0	0	0	0	1	0
c1_3221_chr01	1	2	2	1	0	2	2	1	2	1	2	2	1	3	2	1	2	0	1	1	1	1	1	1	1	2	2	1	2	3	1	1	1	1	1	2	0	1	0	0	2	9	1	1	3	1	3	1	1
c1_3227_chr01	1	2	2	1	0	2	2	1	2	1	2	2	1	3	2	1	2	0	1	1	1	1	1	1	1	2	2	1	2	3	1	1	1	1	9	2	9	1	0	9	2	2	1	1	3	1	3	1	1
c1_3273_chr01	1	1	1	1	0	2	9	0	1	1	1	1	0	2	1	0	9	0	1	0	0	0	1	1	1	2	9	1	1	9	1	0	0	1	1	1	0	1	0	0	1	1	1	1	9	0	2	1	9
c1_329_chr10	2 1	1	0	2	1	0	2	0	2	2	1	3	2	2	1	1	3	1	1	1	1	0	2	2	1	1	2	1	1	2	2	9	3	3	1	1	2	3	1	2	2	2	2	1	1	0	2	2	1
c1_3310_chr04	2	2	2	2	1	1	2	1	2	1	3	1	2	0	2	1	2	2	1	2	4	1	3	1	3	2	2	2	2	1	3	3	2	2	3	2	2	2	1	3	1	1	2	2	2	1	2	2	2
c1_3316_chr04	1	2	2	2	1	1	1	1	2	1	2	1	1	0	1	1	1	2	1	2	3	0	2	0	2	1	1	2	2	0	3	2	1	1	2	1	1	1	1	3	1	1	2	2	1	1	1	1	1
c1_3319_chr04	1	2	2	9	1	9	1	1	2	9	2	9	1	0	9	1	1	2	1	2	3	0	2	0	2	1	1	2	2	0	3	2	9	9	2	9	1	1	1	3	1	1	2	2	1	1	1	9	1
c1_3346_chr03	2	0	0	2	1	0	1	1	2	1	1	2	9	1	1	2	2	0	0	9	2	9	1	0	0	1	1	2	1	2	1	1	0	1	2	1	1	2	1	1	2	9	2	1	1	0	0	1	1
c1_3347_chr03	2	0	0	2	1	0	1	1	2	1	1	2	1	1	1	2	2	0	0	1	2	1	1	0	0	1	1	2	1	2	1	1	0	1	2	1	1	2	1	1	2	1	2	1	1	0	0	1	1
c1_335_chr10	2 1	2	2	2	1	3	1	3	1	0	1	0	2	1	2	2	0	3	1	1	3	2	1	1	2	3	2	2	1	2	2	2	0	0	2	1	0	0	2	1	1	1	1	9	2	3	1	2	1
c1_3436_chr04	1	1	2	2	0	0	0	0	2	1	2	1	1	0	1	1	0	1	0	1	2	0	2	0	1	0	9	2	2	0	2	2	0	0	1	1	0	1	0	2	0	1	1	1	1	0	1	0	0
c1_3443_chr04	0	1	0	0	1	1	1	1	0	0	0	0	0	0	0	0	1	1	1	1	1	0	0	0	1	1	0	0	0	0	1	0	1	1	1	0	1	0	1	1	1	0	1	1	0	1	0	1	1
c1_3484_chr04	1	2	2	2	2	0	2	1	1	2	2	2	1	3	2	1	2	0	2	1	0	2	0	2	2	1	1	1	1	2	1	2	1	1	1	1	2	2	2	2	2	2	1	1	1	2	1	2	2
c1_3499_chr04	0	1	0	0	0	1	1	0	0	1	0	0	0	0	0	0	0	1	0	1	0	0	1	0	1	1	1	1	1	0	1	0	0	1	0	1	0	0	0	0	1	0	1	1	1	1	1	1	0
c1_3544_chr04	2	1	2	2	1	3	1	3	2	1	2	1	2	1	1	2	1	2	1	2	9	2	3	1	1	1	1	2	1	1	2	2	2	0	2	2	2	2	2	2	1	1	1	1	1	1	2	1	2
c1_3545_chr04	0	1	0	0	0	1	1	0	0	1	0	0	0	0	0	0	0	1	0	1	0	0	1	0	1	1	1	1	1	0	1	0	0	1	0	1	0	0	0	0	1	0	1	1	1	1	1	1	0
c1_3597_chr09	1	0	1	1	1	1	0	9	0	1	1	1	0	0	0	1	1	0	1	1	0	0	1	1	1	1	0	0	0	1	0	0	0	0	1	0	0	1	0	1	0	0	0	0	0	1	0	0	1
c1_36_chr03	1 1	1	1	1	1	2	1	2	0	1	1	0	0	0	1	2	1	1	2	1	1	1	1	1	1	9	1	1	9	2	0	1	1	0	1	2	1	1	1	1	1	1	1	9	1	1	1	1	0
c1_3613_chr09	1	0	1	1	1	1	0	1	0	1	1	1	0	0	0	1	1	0	1	1	0	0	1	1	1	1	0	0	0	1	0	0	0	0	1	0	0	1	0	1	0	0	0	0	0	1	0	0	1
c1_3638_chr03	1	1	1	9	9	1	0	2	0	1	0	2	2	2	9	9	0	9	0	1	9	2	0	9	2	1	0	0	9	1	1	1	1	9	9	0	2	0	2	9	2	0	0	1	0	2	9	2	0
c1_3639_chr03	1	1	1	1	1	9	0	2	0	1	0	2	2	2	1	9	0	9	0	9	9	2	0	9	2	9	0	0	1	9	1	1	1	1	1	0	2	0	2	9	2	0	0	1	0	2	1	2	0
c1_364_chr09	0 1	1	0	1	1	0	0	0	1	0	0	1	0	1	1	1	1	1	1	0	1	1	1	0	1	0	0	0	1	0	0	1	1	0	1	1	1	0	1	0	1	1	0	0	1	0	1	0	1
c1_3647_chr03	1	0	0	1	1	0	0	1	1	1	1	1	0	0	0	1	1	0	0	0	1	0	1	0	1	0	1	1	1	1	1	1	0	0	1	0	1	1	1	0	1	0	1	1	0	0	0	0	0
c1_3663_chr03	1	0	0	1	0	0	1	0	1	0	0	1	1	9	1	1	1	0	0	1	1	1	0	0	0	1	0	1	0	1	0	0	0	1	1	1	0	1	9	1	1	1	1	0	1	0	0	1	1
c1_3687_chr06	1	1	1	1	1	2	0	1	2	2	1	2	0	1	1	1	1	1	1	2	0	9	1	2	0	2	1	1	2	0	0	1	1	2	1	1	0	1	1	1	1	2	1	1	2	1	1	2	1
c1_3691_chr06	2	0	2	1	2	0	2	1	1	1	2	9	2	0	0	2	9	9	0	1	1	0	1	9	1	0	9	2	0	1	1	2	1	9	1	1	9	9	9	1	1	9	1	1	0	1	1	1	2
c1_3693_chr01	1	2	1	1	2	1	2	0	2	3	1	2	2	1	2	1	2	2	2	2	1	2	2	0	2	0	3	3	1	1	1	3	2	1	2	3	1	1	2	1	2	1	1	3	1	2	2	3	0
c1_3694_chr11	0	1	0	1	9	9	9	1	0	1	0	9	1	1	0	0	0	0	0	9	1	0	0	0	0	1	0	0	0	0	1	0	0	9	1	1	9	0	9	1	9	1	1	0	1	1	1	0	1
c1_3707_chr04	2	1	2	2	1	1	0	1	2	1	2	1	3	2	2	1	2	1	1	2	2	1	2	1	2	2	2	2	2	2	2	2	1	2	1	3	2	2	1	2	1	2	1	1	3	2	1	1	1
c1_3747_chr02	2	0	1	0	1	1	1	1	1	1	1	2	2	1	1	1	1	1	1	1	1	1	2	1	1	1	1	0	1	1	2	1	1	1	1	0	1	0	1	1	1	1	1	0	0	1	2	1	1
c1_3750_chr02	2	0	1	0	1	1	1	1	1	1	1	2	2	1	1	1	1	1	1	1	1	1	2	1	1	1	1	0	1	1	2	1	1	1	1	0	1	0	1	1	1	1	9	0	0	9	9	1	1
c1_378_chr03	1 1	1	1	1	1	0	2	0	1	0	1	2	1	1	0	0	0	0	1	1	2	0	1	2	1	0	0	1	1	1	1	1	0	1	1	1	1	2	1	1	0	0	1	0	1	1	2	1	2
c1_3793_chr05	0	1	0	0	1	0	1	1	0	0	1	0	1	0	1	0	1	1	0	0	1	0	1	1	0	0	0	0	1	0	1	1	1	1	0	0	0	0	1	1	1	1	0	1	0	1	1	0	0
c1_3848_chr01	1	1	1	1	2	0	0	1	1	1	1	1	0	1	0	1	1	2	1	0	1	2	0	1	0	1	1	1	1	1	1	9	2	1	0	1	2	1	2	1	0	1	0	1	0	1	2	1	1
c1_3850_chr01	0	1	0	1	1	0	0	1	1	0	1	1	0	0	0	0	0	1	1	0	0	1	9	1	0	1	0	1	1	1	1	1	1	1	0	0	1	1	1	0	0	1	0	0	0	0	1	0	1
c1_3851_chr01	1	1	1	1	2	0	0	1	1	1	1	9	0	1	0	9	9	2	1	0	1	2	0	1	0	1	9	1	1	1	1	2	2	1	0	1	9	1	2	1	0	1	0	1	0	9	2	1	1
c1_3852_chr01	1	1	1	1	2	0	0	1	1	1	1	1	0	1	0	1	1	2	1	0	1	2	0	1	0	1	1	1	1	1	1	2	2	1	0	1	2	1	2	1	0	1	0	1	0	1	2	1	1
c1_3867_chr01	2	2	2	1	9	9	9	2	2	1	2	9	1	3	9	2	2	9	9	1	1	3	1	2	2	3	2	1	2	3	9	2	2	3	1	2	2	3	2	1	1	9	2	1	2	1	3	1	2
c1_3868_chr01	2	2	2	9	2	2	2	2	2	3	2	2	3	1	2	2	2	2	2	3	3	1	3	2	2	1	2	3	2	1	2	2	2	1	3	2	2	1	2	3	3	2	2	3	2	3	1	3	2
c1_3894_chr01	2	2	2	1	2	2	2	2	2	1	2	2	1	3	2	2	2	2	2	1	1	3	1	2	2	3	2	1	2	3	2	2	2	3	1	2	2	3	2	1	1	2	2	1	2	1	3	1	2
c1_3895_chr01	0	1	0	1	1	0	0	1	1	0	1	9	0	0	0	0	0	9	9	0	0	9	0	9	0	1	0	1	9	1	1	1	9	1	0	0	9	9	1	0	0	1	0	0	0	0	9	0	1
c1_403_chr12	1 1	2	1	1	1	0	1	0	2	2	1	1	0	9	0	2	2	0	1	1	1	1	2	1	0	1	2	1	1	0	2	0	0	0	1	1	2	1	1	2	0	0	1	1	1	0	1	1	1
c1_4076_chr09	1	1	1	1	0	0	2	1	1	0	0	1	2	1	0	0	1	2	0	1	1	0	1	0	1	0	1	2	2	1	9	1	2	1	0	1	1	1	2	0	2	1	1	0	2	0	2	1	2
c1_4084_chr09	1	1	1	1	2	0	0	2	0	2	1	0	1	1	0	2	1	1	0	0	1	2	0	2	1	2	1	1	0	0	2	1	0	1	2	1	1	1	1	1	1	1	2	2	1	1	0	1	0
c1_4085_chr09	1	1	9	1	0	0	2	9	1	0	0	9	9	1	0	0	1	9	0	1	1	0	1	0	9	0	1	2	2	9	9	1	2	1	0	1	9	9	9	0	9	1	1	0	2	0	2	1	9
c1_4087_chr09	1	1	1	1	0	0	2	9	1	0	0	1	2	1	0	0	1	2	0	1	1	0	1	0	1	0	1	2	2	1	9	1	2	1	0	1	1	1	2	0	2	1	1	0	2	0	2	1	2
c1_4088_chr09	1	1	1	1	0	0	2	9	1	0	0	1	2	1	0	0	1	2	0	1	1	0	1	0	1	0	1	2	2	1	1	1	2	1	0	1	1	1	2	0	2	1	1	0	2	0	2	1	2
c1_4140_chr04	2	2	3	1	1	2	1	3	3	0	3	1	3	2	1	1	2	2	1	1	4	1	3	2	2	1	1	2	1	1	2	2	2	0	3	2	2	2	3	3	1	2	1	1	2	1	3	1	3
c1_4192_chr02	2	2	3	2	1	3	2	3	2	2	2	3	2	1	2	1	3	3	3	2	3	9	2	2	2	3	2	2	2	2	9	3	2	2	4	4	4	1	3	9	1	3	2	3	2	2	1	1	1
c1_4222_chr09	0	1	1	0	1	0	0	0	1	1	0	0	0	1	1	1	1	1	9	1	0	1	1	1	0	0	0	0	0	1	0	0	0	1	0	1	1	1	0	1	1	1	0	0	0	0	0	1	0
c1_4237_chr09	1	1	1	0	2	1	1	1	1	2	1	1	0	1	2	1	2	1	9	2	0	2	2	2	1	1	0	0	0	2	0	0	0	1	1	1	1	2	0	1	1	1	0	0	0	0	0	1	1
c1_4238_chr09	2	1	1	2	1	1	1	1	2	0	1	2	2	2	2	2	1	1	1	1	2	0	1	0	1	1	2	2	3	2	9	2	9	1	1	2	2	1	2	2	2	2	2	1	3	2	3	2	1
c1_4248_chr09	1	1	1	0	2	1	1	1	1	2	1	1	0	1	2	1	2	1	9	2	0	2	2	2	1	1	0	0	0	2	0	0	0	1	1	1	1	2	0	1	1	1	0	0	0	0	0	1	1
c1_4271_chr09	1	1	2	1	9	0	0	1	1	9	0	0	1	9	1	1	1	9	9	1	1	1	1	2	0	1	0	1	0	1	0	0	0	2	1	2	9	1	1	1	2	1	1	1	0	9	0	1	1
c1_4296_chr11	0	2	1	2	1	1	2	1	0	1	1	2	2	1	1	0	1	1	0	1	1	2	0	1	0	1	1	2	1	0	1	0	1	1	2	1	2	0	2	1	2	1	1	0	1	1	0	1	1
c1_4322_chr11	1	2	9	1	3	9	2	9	2	2	1	9	9	3	9	1	9	9	1	9	9	2	1	9	1	3	9	1	9	9	9	1	9	9	9	2	9	1	9	2	9	3	2	9	0	0	9	0	9
c1_4359_chr11	1	2	9	2	2	1	2	1	2	1	2	1	1	1	2	1	2	2	1	2	1	9	9	2	2	2	3	1	1	1	0	1	2	1	1	1	1	1	2	1	1	2	1	2	1	0	1	2	1
c1_4371_chr11	0	1	1	1	0	0	1	0	0	0	1	1	1	0	1	1	1	1	0	1	1	1	0	1	1	1	1	0	1	0	0	0	1	1	0	0	1	0	1	1	1	1	1	0	0	0	0	1	0
c1_4378_chr11	0	1	1	1	0	0	9	0	0	0	9	1	1	0	1	1	1	9	0	1	1	9	0	1	1	9	1	0	9	0	0	0	9	9	0	0	1	0	1	9	9	1	9	0	0	0	0	9	0
c1_4444_chr03	1	0	1	0	1	0	1	0	0	1	1	0	0	0	0	0	0	1	1	1	0	0	1	1	1	0	0	0	0	0	1	1	1	0	0	1	1	0	0	1	0	1	0	0	1	1	1	0	1
c1_4454_chr05	2	2	2	2	2	2	2	3	1	2	2	2	0	2	1	2	2	2	2	4	2	1	2	9	9	3	2	3	9	2	1	2	3	2	2	9	9	1	1	3	2	2	4	3	1	1	1	1	2
c1_4464_chr05	0	1	0	1	1	0	1	0	0	0	9	0	1	1	1	0	1	1	0	0	1	0	1	0	0	0	1	0	0	0	1	1	0	1	0	0	0	1	1	1	9	9	0	0	1	9	9	9	0
c1_449_chr09	1 2	2	1	1	1	2	1	2	1	0	1	3	0	1	2	2	3	2	2	1	1	2	1	1	1	1	2	2	2	2	1	3	2	1	2	3	2	2	2	2	2	2	0	2	1	2	2	2	3
c1_450_chr03	1 0	0	1	1	0	0	1	0	9	1	1	0	1	0	1	1	0	0	0	1	0	1	0	9	0	9	1	9	1	1	1	0	0	1	0	9	1	1	0	1	0	0	1	1	0	0	0	0	0
c1_456_chr03	1 0	0	1	1	0	0	1	0	1	1	1	0	1	0	1	1	0	0	0	1	0	1	9	1	0	1	1	1	1	1	1	0	0	1	0	1	1	1	0	1	0	0	1	1	0	0	0	0	0
c1_4604_chr01	2	2	2	2	2	3	3	2	2	1	2	2	3	3	2	1	1	0	1	4	2	2	2	2	2	3	2	2	3	4	1	1	1	2	2	2	0	2	0	0	3	3	2	2	3	2	1	1	2
c1_4622_chr01	2	2	2	9	9	1	1	2	9	3	2	9	1	1	9	3	3	4	3	0	2	9	2	2	2	1	2	2	1	0	3	3	3	2	2	2	4	2	4	4	1	1	9	2	1	9	3	3	2
c1_4666_chr01	1	1	1	1	1	1	1	1	1	2	0	1	1	0	1	2	2	2	2	0	1	0	2	1	0	0	9	1	0	0	2	1	1	1	2	1	9	9	2	9	1	0	2	1	1	2	1	1	0
c1_4706_chr01	0	2	1	1	1	2	1	2	1	9	1	1	1	1	1	2	1	1	1	1	0	1	1	2	1	2	0	1	1	2	1	1	1	2	1	0	1	2	1	1	0	1	2	0	1	0	1	0	2
c1_4744_chr01	1	1	1	1	2	1	1	1	1	9	1	1	9	1	2	9	9	9	9	9	1	1	9	0	0	1	1	2	2	1	9	1	1	0	1	1	9	0	9	0	2	2	0	9	2	2	1	1	1
c1_4745_chr01	2	1	1	1	2	2	1	1	2	1	2	9	9	2	0	2	9	2	2	0	1	9	1	1	2	2	1	1	2	2	2	2	2	2	1	2	2	2	2	1	1	2	2	1	0	9	3	1	2
c1_4748_chr01	1	1	1	1	1	2	1	1	1	0	2	2	0	1	0	1	0	1	2	0	1	1	0	1	1	2	0	1	2	2	2	1	1	2	1	1	2	2	1	0	1	2	2	0	0	0	2	0	2
c1_4752_chr01	1	1	1	1	1	2	1	1	1	0	2	2	0	1	0	1	0	1	2	0	9	1	0	1	1	2	0	1	2	2	2	1	1	2	1	1	9	2	1	0	1	2	9	0	0	0	2	0	2
c1_476_chr03	1 0	0	1	0	0	9	0	1	0	0	1	9	1	1	9	9	9	0	1	1	9	0	0	0	1	0	1	0	9	0	0	0	1	9	1	0	9	0	9	9	1	1	0	1	0	0	1	1	0
c1_4763_chr01	1	0	0	0	1	0	0	0	1	1	0	0	1	1	0	1	1	1	0	0	0	0	1	0	1	0	1	0	0	0	0	1	1	0	0	1	0	0	1	1	0	0	0	1	0	1	1	1	0
c1_4775_chr03	1	0	0	1	0	0	1	0	1	0	0	1	1	1	1	1	1	0	0	1	1	1	0	0	0	1	0	1	0	1	0	0	0	1	1	1	0	1	0	1	1	1	1	0	1	0	0	1	1
c1_4776_chr03	1	0	0	1	0	0	1	0	1	0	0	1	1	1	1	1	1	0	0	1	1	1	0	0	0	1	0	1	0	1	0	0	0	1	1	1	0	1	0	1	1	1	1	0	1	0	0	1	1
c1_4777_chr03	1	0	0	9	0	0	9	0	9	0	0	9	9	9	9	9	1	0	0	1	1	9	0	0	0	9	0	1	0	9	0	0	0	9	1	1	0	9	0	1	9	9	9	0	1	0	0	1	9
c1_4778_chr03	1	0	0	1	0	0	1	0	1	0	0	1	1	1	1	9	1	0	0	1	1	1	0	0	0	1	0	1	0	1	0	0	0	1	1	1	0	1	0	1	1	9	1	0	1	0	0	1	1
c1_4779_chr03	1	0	0	1	0	0	1	0	1	0	0	9	1	1	1	1	1	0	0	1	1	1	0	0	0	1	0	1	0	1	0	0	0	1	1	1	0	1	0	1	1	9	1	0	9	0	0	1	1
c1_4792_chr02	0	1	0	0	1	0	0	1	0	0	0	1	0	0	1	1	1	0	0	1	0	1	0	0	1	1	0	1	1	0	0	1	1	0	0	0	0	0	0	1	0	0	1	0	1	1	1	1	1
c1_4799_chr01	0	1	1	1	1	0	1	1	1	1	0	1	1	0	1	1	0	9	9	1	1	1	1	1	1	1	1	1	0	1	0	1	0	0	0	1	1	1	0	0	0	1	1	0	0	0	0	1	0
c1_4803_chr01	0	1	1	1	1	0	1	1	1	1	0	1	1	0	1	1	0	9	9	1	1	1	1	1	1	1	1	1	0	1	0	9	0	0	0	1	1	1	0	0	0	1	9	0	0	0	0	1	0
c1_482_chr07	0 1	1	1	1	9	0	0	0	1	1	1	0	1	1	0	1	1	0	1	1	9	0	0	0	0	1	9	1	1	1	1	9	9	1	1	1	0	1	9	0	0	0	0	0	9	9	1	0	1
c1_4859_chr02	1	0	0	0	0	1	0	0	1	1	0	1	1	0	1	1	0	0	0	0	9	0	1	0	1	1	9	0	1	0	0	0	1	1	0	1	1	1	0	0	0	1	1	1	1	1	1	1	1
c1_4862_chr02	1	0	0	0	0	1	0	0	1	1	0	1	1	0	1	1	0	0	0	0	9	0	1	0	1	1	9	0	1	0	0	0	1	1	0	9	1	1	0	0	0	1	1	1	1	1	1	1	1
c1_4873_chr02	1	1	1	0	0	9	9	0	1	2	1	9	2	0	1	2	0	0	0	0	9	1	2	1	2	1	9	1	2	9	9	1	2	2	0	1	2	1	0	0	1	2	1	1	2	2	2	1	2
c1_4881_chr02	0	1	1	0	0	0	1	0	0	9	9	0	1	0	0	1	0	0	0	0	9	1	1	1	1	0	1	1	1	1	1	1	1	1	0	0	1	0	0	0	1	1	0	0	1	1	1	0	1
c1_4885_chr02	1	0	0	0	0	1	0	0	1	1	0	1	1	0	1	1	0	0	0	0	9	0	1	0	1	1	9	0	1	0	0	0	1	1	0	1	1	1	9	0	0	1	1	1	1	1	1	1	1
c1_4947_chr11	1	1	2	1	2	1	1	1	2	1	1	0	2	1	1	0	0	1	1	1	0	9	1	9	1	1	1	1	0	0	0	2	1	0	1	1	0	1	1	1	0	1	0	2	1	1	1	1	1
c1_4949_chr11	1	0	0	1	0	0	0	1	0	1	0	1	0	0	0	1	0	1	1	0	1	0	1	1	0	1	0	1	1	1	1	0	0	0	1	0	1	1	1	0	0	0	0	1	1	1	1	0	1
c1_4951_chr11	1	0	0	1	0	0	0	1	0	1	0	1	0	0	0	1	0	1	1	0	1	0	1	1	0	1	0	1	1	1	1	0	0	0	1	0	1	1	1	0	0	0	0	1	1	1	1	0	1
c1_5058_chr05	1	1	1	2	1	1	2	0	0	1	2	1	1	2	2	0	2	1	1	1	1	0	2	1	0	1	2	1	1	0	2	1	0	2	0	1	1	2	1	2	1	2	1	0	1	2	1	1	1
c1_5114_chr07	1	1	0	0	1	0	0	1	1	2	0	1	1	1	2	1	0	1	1	2	0	1	2	1	0	1	0	1	1	0	1	1	1	0	1	1	2	1	2	2	1	9	1	2	1	0	2	1	1
c1_512_chr07	2 0	1	9	1	0	1	1	1	2	0	0	1	1	2	1	9	0	2	1	1	1	1	1	0	2	0	1	9	1	1	2	2	1	1	1	1	1	9	1	1	1	1	1	9	1	9	1	1	9
c1_5126_chr07	1	1	0	0	1	0	0	1	1	2	0	1	1	1	2	1	0	1	1	2	0	1	2	1	0	1	0	1	1	0	1	1	1	0	1	1	9	1	2	9	1	9	1	2	1	0	1	1	1
c1_5137_chr07	1	0	1	1	0	0	1	1	0	1	0	0	0	1	1	1	1	1	1	0	1	0	0	1	0	1	0	0	1	1	0	1	1	1	1	1	1	1	1	0	1	0	1	0	1	1	0	0	0
c1_5179_chr08	1	0	0	1	1	1	1	0	1	1	0	1	0	0	0	1	0	0	1	1	1	0	1	1	1	0	1	0	1	0	1	0	1	0	1	1	0	0	0	0	1	0	0	1	0	1	1	0	1
c1_5209_chr04	1	1	2	2	0	0	0	0	2	1	2	1	1	0	1	1	0	1	0	1	2	0	2	0	1	0	1	2	2	0	2	2	0	0	1	1	0	1	0	2	0	1	1	1	1	0	1	0	0
c1_5217_chr09	1	0	0	0	1	1	1	1	0	1	1	9	0	1	1	0	9	0	0	1	0	9	1	1	1	1	0	0	0	1	0	0	0	0	1	0	0	1	0	0	0	0	0	0	0	0	1	0	1
c1_5254_chr01	2	1	1	2	2	2	1	2	1	1	1	1	2	0	2	2	2	2	2	2	2	1	3	2	0	1	1	2	1	1	2	1	1	1	9	1	2	1	2	9	2	1	2	2	1	9	1	1	1
c1_5267_chr01	1	1	9	9	2	0	0	1	1	2	2	9	0	1	9	1	9	2	1	0	9	2	0	1	2	1	1	1	9	0	1	2	2	1	0	1	2	1	9	9	0	1	1	9	0	0	1	2	2
c1_5281_chr01	1	1	1	1	2	0	0	1	1	2	2	1	0	1	1	1	1	2	1	0	1	2	0	1	2	1	1	1	1	0	1	2	2	1	0	1	2	1	1	1	0	1	1	1	0	0	1	2	2
c1_5365_chr03	1	0	0	1	0	0	1	1	0	0	0	9	0	1	1	1	1	0	0	9	1	9	0	0	1	1	0	1	0	9	0	0	0	1	9	0	0	1	0	1	9	9	9	0	1	0	0	0	1
c1_5483_chr08	1	2	1	1	1	1	2	2	2	2	0	2	2	2	2	1	1	3	1	2	2	2	1	3	0	1	2	2	0	2	3	2	1	1	0	1	1	2	1	2	2	2	2	2	1	1	2	1	2
c1_5546_chr08	1	2	1	1	1	1	2	2	2	2	0	2	2	2	2	1	1	2	1	2	2	2	1	3	0	1	2	2	0	2	3	2	1	1	0	1	1	2	1	2	2	2	2	2	1	1	2	2	2
c1_5566_chr08	0	1	1	1	0	0	0	1	0	1	0	1	9	0	1	0	0	9	1	1	1	1	1	1	0	0	1	0	0	0	0	0	1	0	0	1	0	0	0	1	1	1	1	1	0	0	1	1	0
c1_5567_chr08	0	1	1	1	0	0	0	1	0	1	0	1	1	0	1	0	0	9	1	1	1	1	1	1	0	0	1	0	0	0	0	0	1	0	0	1	0	0	0	1	1	1	1	1	0	0	1	1	0
c1_5578_chr08	1	2	1	1	1	1	2	2	9	2	0	9	9	2	2	1	1	9	1	9	9	2	1	9	0	1	2	2	0	2	9	2	1	1	0	1	1	3	1	9	9	2	9	2	1	1	2	1	2
c1_5587_chr08	1	1	0	0	1	1	9	1	2	1	0	9	9	9	9	1	1	2	0	1	0	9	0	9	0	1	9	2	0	9	2	2	0	1	0	0	1	9	1	1	9	1	9	1	1	1	9	9	2
c1_5653_chr01	1	2	1	3	3	1	1	2	9	1	9	9	2	1	1	0	0	1	2	9	2	1	1	2	0	2	1	3	9	9	1	2	2	9	1	1	9	1	1	0	2	9	0	2	1	2	1	1	3
c1_5716_chr11	2	1	2	2	1	1	2	1	1	1	1	2	2	1	2	2	2	2	2	2	2	2	9	2	2	1	1	1	2	2	2	1	1	2	1	0	2	1	2	3	2	1	9	1	1	1	1	2	1
c1_5784_chr12	1	2	0	1	3	2	2	3	2	0	1	1	2	2	1	2	0	2	2	2	1	1	0	1	0	1	2	2	1	2	2	1	1	2	2	1	2	1	2	0	2	2	0	1	3	1	1	2	2
c1_5799_chr03	1	0	0	0	1	9	9	1	9	1	9	9	0	0	9	9	9	0	1	1	1	0	0	0	0	9	0	1	0	9	9	1	0	1	1	0	0	9	1	0	0	9	0	1	9	0	0	0	0
c1_58_chr03	0 1	1	0	1	1	1	1	1	0	1	1	0	0	0	1	1	0	0	1	0	0	0	1	1	0	1	0	0	0	1	0	1	1	0	0	1	0	1	1	0	1	1	1	0	1	1	0	1	0
c1_5812_chr03	2	2	2	3	1	2	2	3	2	1	1	2	2	4	1	1	2	1	2	2	2	3	1	2	3	3	2	1	2	1	3	1	2	1	1	3	9	2	3	2	9	1	2	1	1	2	2	3	2
c1_5909_chr02	1	0	9	0	0	9	0	0	9	9	0	9	9	0	9	0	0	0	0	9	9	0	9	0	9	9	9	9	9	0	0	0	1	1	0	1	9	9	0	0	0	1	9	9	0	9	9	9	9
c1_5924_chr02	1	0	1	0	0	9	0	0	9	1	0	1	9	0	1	0	0	0	0	9	9	0	1	0	1	9	9	1	9	0	0	0	1	1	0	1	9	1	0	0	0	9	1	1	0	1	1	9	1
c1_5936_chr11	0	1	1	1	0	0	1	0	0	0	1	1	1	0	1	1	1	1	0	1	1	1	0	1	1	1	1	0	1	1	0	0	1	1	0	0	1	0	1	1	1	1	1	0	0	0	0	1	0
c1_594_chr01	2 2	2	3	3	1	1	2	1	3	1	2	1	9	2	3	3	4	3	0	2	3	2	2	2	1	2	2	1	0	3	3	3	2	2	2	4	3	4	4	1	1	1	2	2	2	2	3	2	3
c1_5951_chr03	1	2	1	1	0	2	0	2	0	2	0	9	2	2	1	1	0	9	9	0	2	2	1	2	2	1	1	1	2	9	9	1	1	1	2	3	2	2	2	1	2	9	1	2	0	2	2	2	2
c1_5964_chr11	1	2	1	1	0	1	1	1	1	1	3	9	2	1	2	3	2	2	1	2	2	1	9	9	2	2	2	2	9	2	1	2	3	2	1	2	2	2	1	1	9	2	2	1	1	2	1	9	1
c1_5981_chr07	0	1	1	1	1	0	0	0	0	1	1	9	0	1	0	0	9	1	0	1	1	0	0	0	0	1	0	0	1	1	1	1	0	1	1	0	1	1	0	0	0	1	0	0	1	0	9	1	1
c1_601_chr01	1 1	2	1	1	0	1	0	1	1	2	1	1	1	9	0	1	1	0	1	2	2	0	0	1	0	0	1	1	1	0	2	2	1	0	2	1	0	1	1	1	1	1	2	1	0	0	1	1	1
c1_6036_chr04	2	1	2	1	2	1	1	2	1	1	1	2	1	1	1	1	2	3	2	2	2	1	1	0	2	2	1	2	1	1	2	1	1	2	2	1	2	0	2	3	2	2	3	3	1	1	1	0	1
c1_6068_chr10	1	1	2	1	1	9	1	0	1	9	1	9	2	1	0	9	0	1	1	2	9	0	9	2	1	2	0	1	1	0	1	2	0	1	1	2	1	2	1	9	0	1	1	1	1	9	1	9	1
c1_6109_chr01	1	1	2	1	1	1	1	2	1	0	1	2	0	9	2	9	9	1	1	2	2	0	1	9	0	1	1	0	1	1	1	1	1	1	1	0	9	1	9	2	0	0	1	0	2	2	9	1	1
c1_6123_chr01	1	2	0	2	1	2	1	2	1	2	1	9	9	1	0	1	2	2	1	0	0	9	9	9	9	2	9	1	2	9	1	1	9	9	9	2	0	1	1	1	1	0	1	9	0	0	0	2	2
c1_6126_chr04	0	1	1	1	0	0	0	0	1	0	1	0	1	0	1	0	0	0	0	1	1	0	1	0	1	0	1	1	1	0	1	1	0	0	0	1	0	1	0	1	0	0	0	0	1	0	0	0	0
c1_6127_chr04	0	1	1	1	0	0	0	0	1	0	1	0	1	0	1	0	0	0	0	1	1	0	1	0	1	0	1	1	1	0	1	1	0	0	0	1	0	1	9	1	0	0	0	0	1	0	0	0	0
c1_6138_chr08	2	1	2	0	1	1	1	1	3	1	1	2	2	2	1	1	1	1	2	0	2	2	1	1	1	2	2	3	1	2	1	1	2	1	2	2	2	1	1	1	1	0	1	2	1	1	2	2	2
c1_6140_chr08	2	1	2	9	1	1	1	1	3	1	1	9	2	2	1	1	1	9	2	0	2	2	1	1	1	9	2	3	1	9	1	1	2	1	2	2	2	1	1	1	1	9	1	2	1	1	9	9	2
c1_6240_chr07	0	1	9	9	9	9	0	1	1	1	9	1	9	1	1	1	0	1	9	1	9	0	1	1	0	9	9	0	9	0	9	9	0	9	1	1	1	9	1	1	1	9	1	0	0	0	0	9	9
c1_6244_chr07	1	1	1	1	2	1	0	0	0	2	9	2	1	2	2	0	1	1	0	2	1	9	1	0	0	2	1	1	2	1	9	2	1	0	1	0	2	1	1	0	0	9	0	1	2	0	2	9	0
c1_6262_chr08	1	1	1	2	2	1	1	1	0	1	1	0	0	1	1	1	2	9	1	1	0	0	2	0	2	2	1	0	1	1	2	1	0	1	1	1	0	2	1	1	1	1	1	1	2	0	1	1	1
c1_6294_chr01	1	2	1	1	1	2	2	2	2	1	2	2	1	2	2	1	1	1	2	1	0	2	1	2	3	3	1	1	2	3	2	1	1	2	1	1	1	3	1	0	1	2	2	0	2	0	2	0	2
c1_6352_chr03	1	1	1	2	2	2	1	2	2	1	1	1	0	1	2	2	2	0	2	2	1	0	2	1	1	2	2	1	2	1	1	1	1	2	2	0	0	2	1	0	1	0	2	1	1	0	1	0	1
c1_641_chr01	2 2	2	1	1	3	3	2	3	1	3	2	3	4	2	1	1	0	1	4	2	1	2	2	2	3	2	2	3	4	1	1	1	2	2	2	0	1	0	0	3	3	9	2	9	2	2	1	2	1
c1_6411_chr03	1	2	1	1	0	1	2	0	2	1	2	2	2	1	1	1	2	2	2	1	2	2	1	1	0	1	1	3	1	2	1	1	1	1	1	3	1	2	1	2	1	3	2	2	2	1	1	2	2
c1_6523_chr07	2	0	1	2	1	0	1	1	0	2	0	0	1	1	2	1	2	0	2	1	1	1	1	1	0	2	0	1	2	1	1	2	2	1	1	1	1	1	2	1	1	1	1	1	2	1	1	1	1
c1_6585_chr09	1	0	1	1	1	0	0	9	0	0	0	0	1	1	0	1	9	1	0	1	1	9	0	1	0	1	1	1	0	1	9	0	1	1	1	0	0	1	1	1	1	0	0	0	1	0	0	0	0
c1_6704_chr01	1	2	3	1	2	9	2	2	2	1	2	3	9	2	3	2	1	1	2	3	3	1	1	2	0	1	2	1	2	9	2	2	2	1	1	1	3	2	2	2	1	2	2	1	2	3	3	1	1
c1_6758_chr04	0	1	0	1	1	1	1	0	9	1	9	9	9	1	0	9	1	1	9	1	0	1	1	1	9	1	1	1	0	9	1	1	9	1	1	9	9	9	0	9	9	1	9	1	1	9	1	1	0
c1_6795_chr01	0	1	1	0	1	0	1	0	1	1	1	1	1	0	1	0	0	0	0	1	1	1	0	0	0	0	1	1	1	0	1	1	1	0	0	1	0	0	1	0	1	1	1	1	1	1	1	1	0
c1_6815_chr04	0	1	1	1	1	0	0	0	1	1	1	1	0	0	1	0	1	1	0	1	1	1	0	0	0	0	1	0	1	1	1	1	0	0	1	1	1	0	1	0	0	0	0	0	0	0	9	1	0
c1_683_chr01	0 1	1	1	0	0	1	0	1	0	1	1	1	1	0	0	0	0	0	1	1	1	0	0	0	0	0	1	1	1	0	1	1	1	0	1	0	0	0	0	1	1	1	1	0	0	0	0	0	0
c1_6864_chr03	2	0	1	1	2	1	9	1	9	2	9	1	0	0	1	1	1	1	9	1	9	0	1	1	1	1	1	1	9	1	2	2	1	1	1	1	1	1	1	1	0	1	9	1	1	1	1	0	1
c1_6869_chr03	2	0	1	1	2	1	1	1	1	2	2	1	0	0	1	1	1	1	2	1	1	0	1	1	1	1	1	1	2	1	2	2	1	1	1	1	1	1	1	1	0	1	1	1	1	1	1	0	1
c1_6875_chr03	0	1	0	1	1	9	0	1	0	1	9	1	9	1	1	1	0	9	9	0	1	1	0	9	1	1	0	0	9	0	1	1	1	0	9	0	1	0	1	1	0	0	0	9	0	1	9	1	0
c1_6964_chr11	0	1	0	1	1	1	1	1	0	0	0	1	0	1	0	0	1	0	0	0	1	0	0	0	0	1	0	0	1	1	1	0	0	1	1	1	1	0	1	1	1	0	1	0	1	1	1	0	1
c1_6994_chr06	0	1	1	1	0	1	1	1	9	0	0	0	1	0	1	0	1	0	0	0	0	1	1	1	1	0	0	1	0	9	0	0	1	0	1	0	1	1	0	0	1	0	1	1	0	1	1	0	0
c1_6997_chr06	2	1	2	2	2	1	2	1	2	1	0	1	2	0	2	1	1	1	1	1	0	2	2	1	2	1	1	2	0	9	0	0	1	1	1	0	2	2	0	2	2	1	2	2	1	2	2	1	2
c1_7_chr10 1	2 2	1	2	3	1	0	1	2	2	1	3	1	1	9	0	2	1	2	2	1	9	2	2	2	1	2	2	1	2	3	9	2	2	3	1	2	9	2	1	2	2	2	1	1	1	3	2	2	1
c1_7005_chr06	0	1	1	1	0	1	1	1	9	0	0	0	1	0	1	0	1	0	0	0	0	1	1	1	1	0	0	1	0	1	0	0	1	0	1	0	1	1	0	0	1	0	1	1	0	1	1	0	0
c1_711_chr01	0 1	1	1	0	0	1	0	1	0	1	1	1	1	0	0	0	0	0	1	1	1	0	0	0	0	0	1	1	1	0	1	1	1	0	1	0	0	0	0	1	1	1	1	0	0	0	0	0	0
c1_7111_chr03	1	1	2	9	2	0	9	0	9	1	2	9	9	0	2	9	9	2	0	9	0	0	2	9	9	0	9	9	9	0	0	2	2	9	1	0	9	0	0	2	9	1	2	9	9	1	1	1	9
c1_7132_chr03	1	2	2	1	2	1	1	0	1	2	2	1	2	0	2	2	1	3	1	1	1	1	3	2	1	0	2	2	1	2	0	2	9	2	2	1	2	1	0	2	2	2	2	2	2	2	2	1	2
c1_7144_chr03	1	0	0	1	0	0	1	0	1	0	0	1	9	1	1	1	1	0	0	1	1	1	0	0	0	1	0	1	0	1	0	0	0	1	1	1	0	1	0	1	1	1	1	0	1	0	0	1	1
c1_7150_chr10	1	1	0	0	1	1	1	2	1	2	1	1	1	1	1	1	2	1	1	0	2	0	1	0	2	2	0	2	1	2	1	1	1	1	0	1	1	2	9	1	1	1	0	0	1	2	2	0	1
c1_7165_chr10	1	1	0	0	1	1	1	2	1	2	1	1	1	1	1	1	2	1	1	0	2	0	1	0	2	2	0	2	1	2	1	1	1	1	0	1	1	2	2	1	1	1	0	0	1	2	2	0	1
c1_7187_chr10	1	1	0	0	1	1	1	2	1	2	1	9	1	1	1	1	2	1	1	0	2	0	1	0	2	2	0	2	1	2	1	1	9	1	0	1	1	2	9	1	1	1	0	0	1	2	2	0	1
c1_7192_chr10	1	1	0	0	1	9	9	2	9	2	9	9	9	1	9	9	9	9	9	0	9	0	9	0	2	2	0	2	9	2	9	1	9	9	0	9	9	2	9	1	9	1	0	0	1	2	2	0	1
c1_7227_chr10	1	1	0	0	1	1	1	2	1	2	1	1	1	0	1	1	2	1	1	0	2	0	9	0	2	2	0	2	1	2	1	1	9	1	0	1	1	2	9	1	1	1	0	0	1	2	2	0	1
c1_7325_chr02	0	1	1	0	0	0	1	0	0	1	1	0	1	0	0	1	0	0	0	0	1	1	1	1	1	0	1	1	1	1	9	1	1	1	0	0	1	0	0	0	1	1	0	0	1	1	1	0	0
c1_7341_chr02	1	2	1	1	1	3	1	2	1	2	2	2	3	1	2	2	1	1	1	1	3	1	2	2	2	2	2	2	3	2	2	2	2	3	2	9	2	1	1	1	2	3	1	2	2	3	3	2	1
c1_7342_chr02	1	2	1	1	1	3	1	2	1	2	2	2	3	1	2	2	1	1	1	1	3	1	2	2	2	2	2	2	3	2	9	2	2	3	2	9	2	1	1	1	2	3	1	2	2	3	3	2	1
c1_7346_chr02	1	1	9	9	9	0	9	9	0	2	2	0	2	9	1	2	9	1	9	0	1	9	1	9	9	0	9	1	2	9	9	1	9	1	0	0	9	0	9	2	2	1	0	1	2	2	2	0	1
c1_7382_chr07	0	1	1	1	1	0	0	0	1	1	1	1	0	0	1	0	1	1	0	1	1	1	0	0	0	0	1	0	1	1	1	1	0	0	1	1	1	0	0	0	0	0	0	0	1	0	1	1	0
c1_7404_chr07	1	1	0	0	1	0	0	1	1	2	0	1	1	1	2	1	0	1	1	2	0	1	2	1	0	1	0	1	1	0	1	1	1	0	1	1	9	1	2	2	1	9	1	2	1	0	2	1	1
c1_7405_chr07	1	1	0	0	1	0	0	1	1	2	0	1	1	1	2	1	0	1	1	2	0	1	2	1	0	1	0	1	1	0	1	1	1	0	1	1	9	1	9	2	1	2	1	2	1	0	9	1	1
c1_7407_chr07	0	1	1	1	1	0	0	0	1	1	1	1	0	0	1	0	1	1	0	1	1	1	0	0	0	0	1	0	1	1	1	1	0	0	1	1	1	0	0	0	0	0	0	0	1	0	1	1	0
c1_7515_chr07	1	0	1	1	0	0	1	1	0	1	0	0	0	1	1	1	1	0	1	0	1	0	0	1	0	1	0	0	1	1	0	1	1	1	1	1	1	1	1	0	1	0	1	0	1	1	0	0	0
c1_7530_chr09	1	0	0	0	1	1	1	1	0	1	1	1	0	0	1	0	1	0	0	1	0	1	1	1	1	1	0	0	0	1	0	0	0	0	1	0	0	1	0	0	0	0	0	0	0	0	0	0	1
c1_7567_chr04	1	1	0	0	9	1	0	1	9	0	0	2	1	1	0	0	1	0	2	1	0	9	1	1	9	0	9	1	1	0	1	0	2	1	9	0	9	1	1	9	1	0	1	0	0	1	1	2	1
c1_7574_chr04	1	1	1	2	1	1	2	0	2	2	2	1	2	1	1	0	2	2	1	2	2	1	1	0	0	1	1	1	1	1	2	1	0	1	0	9	1	0	1	2	1	0	1	1	2	1	0	0	1
c1_758_chr01	1 1	0	1	2	1	0	2	0	1	1	1	1	0	2	1	0	1	1	2	1	1	1	2	2	2	1	2	2	1	1	0	1	2	1	0	1	1	0	0	1	2	2	1	2	1	2	1	2	1
c1_7621_chr05	1	1	0	1	1	0	1	1	1	0	1	1	1	0	2	1	1	1	1	1	0	0	2	2	0	1	2	1	1	1	1	1	1	0	0	1	1	1	1	2	0	2	1	1	1	2	1	0	1
c1_7624_chr05	1	0	0	1	0	0	1	0	0	0	1	1	0	0	1	1	0	0	0	1	0	0	1	1	0	1	1	1	0	1	0	0	0	0	0	1	1	1	0	1	0	1	1	0	1	1	1	0	1
c1_7632_chr05	1	1	0	0	1	1	0	1	2	1	0	1	2	1	1	0	0	2	1	0	1	1	1	1	1	1	2	0	2	0	0	9	1	1	1	1	0	0	2	1	1	2	1	2	1	2	1	1	0
c1_7658_chr11	0	1	0	9	1	1	1	1	0	1	0	9	9	1	0	0	0	0	0	1	9	9	0	0	0	1	0	1	1	0	1	0	0	1	1	1	1	0	1	9	9	1	9	0	0	0	0	0	0
c1_7680_chr06	1	1	2	2	1	1	1	1	2	0	0	1	1	0	2	0	1	0	1	1	0	1	1	1	2	1	1	1	0	2	0	0	1	0	1	0	2	2	0	1	2	1	2	2	2	1	2	0	1
c1_7695_chr06	0	1	1	1	0	1	1	1	1	0	0	0	1	0	1	0	9	0	0	0	0	1	1	1	1	0	0	1	0	1	0	0	1	0	1	0	1	1	0	0	1	0	1	1	1	1	1	0	0
c1_7739_chr08	1	1	2	1	1	0	0	0	0	0	2	0	1	1	0	9	2	9	1	1	1	0	2	1	2	2	2	1	0	2	1	1	1	2	2	1	0	0	1	0	2	0	0	1	1	9	1	1	0
c1_7744_chr12	1	0	1	0	1	0	0	0	1	1	1	1	0	1	9	1	0	0	1	0	0	0	0	0	0	1	1	1	1	0	1	1	1	0	0	0	1	1	0	0	1	0	0	1	0	1	0	0	1
c1_7754_chr12	2	2	2	9	9	3	9	3	1	3	2	9	2	2	2	2	9	2	1	3	9	1	3	9	3	1	2	2	1	2	1	9	2	3	1	2	2	1	2	3	1	2	3	2	3	2	2	2	2
c1_7766_chr12	0	1	0	0	0	0	9	0	1	9	0	0	1	1	1	9	9	1	0	0	0	0	0	0	0	9	0	1	1	1	1	1	0	1	1	0	0	1	1	9	9	9	9	0	9	1	0	1	1
c1_7770_chr12	1	2	0	2	2	1	2	3	2	0	1	1	2	2	1	2	1	2	2	2	1	9	1	1	1	1	2	2	1	2	2	1	1	1	2	2	9	1	2	0	1	2	1	1	3	1	1	2	2
c1_7793_chr10	2	1	2	9	1	2	1	1	1	3	2	2	3	1	1	2	1	2	2	2	2	1	1	2	2	2	0	1	1	2	1	1	1	2	2	2	2	3	2	1	1	2	2	2	0	3	1	2	1
c1_7801_chr10	2	1	2	0	1	2	1	1	1	3	2	2	3	1	1	2	1	2	2	2	2	1	1	2	2	2	0	1	1	2	1	1	1	2	2	2	2	3	2	1	1	2	2	2	0	3	1	2	1
c1_7803_chr10	2	1	2	0	1	2	1	1	1	3	2	2	3	1	1	2	1	2	2	2	2	1	1	2	2	2	0	1	1	2	1	1	1	2	2	2	2	3	2	1	1	2	2	2	0	3	1	2	1
c1_7805_chr10	0	1	1	9	1	0	0	1	0	0	1	1	0	1	1	0	1	1	0	1	1	0	9	1	0	0	1	0	1	1	0	0	9	1	0	0	1	1	0	1	1	0	0	0	1	0	0	0	0
c1_7834_chr02	1	0	0	0	0	1	0	0	1	1	0	1	1	0	1	1	0	0	0	1	9	0	1	0	1	1	9	1	1	0	0	0	1	1	0	1	1	1	0	0	0	1	1	1	1	1	1	1	1
c1_7867_chr02	2	1	2	0	9	2	2	0	1	2	1	1	2	1	1	2	1	9	1	1	9	1	3	2	3	1	3	2	2	2	9	2	3	3	1	1	3	2	9	9	2	2	2	1	1	2	2	2	1
c1_7871_chr02	2	1	2	0	0	2	2	0	1	2	1	1	2	1	1	2	1	0	1	9	9	1	3	2	3	1	3	2	2	2	2	2	3	3	1	1	3	2	0	0	2	2	2	1	2	2	2	2	2
c1_7873_chr02	1	1	2	0	0	1	2	0	0	1	1	0	1	1	0	1	1	0	1	1	9	1	2	2	2	0	1	2	1	2	9	2	9	2	1	0	2	1	0	0	2	1	1	0	1	1	1	1	1
c1_7876_chr02	1	0	0	0	0	1	0	0	1	1	0	1	1	0	1	1	0	0	0	0	9	0	1	0	1	1	9	0	1	0	0	0	9	1	0	1	1	1	0	0	0	1	1	1	1	1	1	1	1
c1_7882_chr03	1	1	1	1	1	1	0	2	0	1	0	1	1	2	1	1	0	1	0	1	1	2	1	1	2	1	1	0	0	1	1	1	2	1	0	0	2	0	2	1	1	0	0	1	0	2	1	2	0
c1_7964_chr02	1	2	2	1	2	0	1	2	1	1	0	1	1	1	1	2	1	1	0	2	2	3	1	1	2	2	1	2	1	1	9	2	1	1	1	0	1	2	1	1	1	2	1	0	1	1	1	0	1
c1_7980_chr07	1	0	1	1	0	0	1	0	0	1	0	0	0	0	1	1	1	1	0	0	1	0	0	1	0	1	0	0	0	1	0	1	1	1	1	1	1	0	1	0	1	0	1	0	1	1	0	0	0
c1_7989_chr07	1	1	0	1	1	2	2	2	2	0	1	1	1	1	0	2	1	1	2	0	1	0	2	1	2	1	2	2	2	1	0	1	1	1	1	1	0	1	1	2	0	0	0	1	1	2	0	0	2
c1_8019_chr10	1	2	1	2	1	2	1	1	1	2	2	2	3	0	0	1	1	2	2	1	1	1	9	1	1	2	1	2	2	1	1	2	1	2	2	2	2	2	3	1	2	2	1	2	0	2	2	1	1
c1_8021_chr10	1	2	1	2	1	2	1	1	1	2	2	2	3	0	0	1	1	2	2	1	1	1	1	1	1	2	1	2	2	1	1	2	1	2	2	2	2	2	3	1	2	2	1	2	0	2	2	1	1
c1_8036_chr03	2	1	1	2	1	1	1	2	1	1	0	2	2	3	2	2	1	1	1	1	2	9	0	1	2	2	1	1	1	1	1	1	1	1	1	1	2	1	2	2	9	0	1	1	1	2	1	9	1
c1_805_chr01	0 1	0	1	0	0	0	0	0	1	0	1	0	0	0	0	1	1	1	0	0	1	1	0	1	0	1	1	0	0	0	1	0	0	1	1	1	0	0	1	1	0	0	1	0	0	0	1	0	1
c1_8069_chr03	2	1	1	2	9	9	1	2	1	1	0	9	2	3	2	2	1	1	1	9	2	3	0	9	2	2	9	1	1	9	9	1	9	9	9	1	2	1	9	2	3	9	1	1	1	2	1	3	1
c1_8118_chr02	1	1	0	0	0	9	0	1	1	1	1	2	2	1	2	1	2	1	1	1	2	0	1	1	1	2	1	1	2	1	9	1	1	2	2	9	1	1	1	1	1	2	1	2	1	2	1	2	1
c1_8136_chr06	0	1	0	1	0	1	1	1	9	0	0	0	1	0	1	0	1	0	0	0	1	1	1	1	1	0	0	0	0	9	0	0	1	0	0	0	1	1	0	0	1	0	9	1	0	1	1	0	0
c1_8140_chr06	0	1	0	1	0	9	9	1	1	0	0	0	0	0	9	0	1	0	0	0	9	1	0	9	1	0	0	0	0	1	0	0	1	0	0	0	1	1	0	0	1	0	1	1	0	1	0	0	0
c1_8150_chr07	2	1	1	2	2	1	9	0	0	3	1	2	1	2	3	1	1	2	0	2	2	2	1	1	0	3	1	1	2	2	2	3	2	1	2	1	3	1	2	1	1	2	1	9	3	1	3	2	1
c1_816_chr08	1 0	0	1	1	1	1	1	1	1	1	0	0	0	1	0	1	1	1	1	0	0	1	0	1	1	0	0	0	1	1	1	1	0	1	0	0	1	9	1	0	1	1	0	9	0	1	1	1	1
c1_8203_chr03	1	1	2	1	2	0	1	0	1	1	2	1	2	0	2	1	1	2	0	1	0	1	2	1	1	1	1	1	1	0	0	2	2	1	1	0	1	0	0	1	1	1	2	0	2	1	1	1	1
c1_8212_chr09	0	1	1	0	1	1	9	0	1	1	0	0	1	1	1	1	1	1	1	1	0	1	1	1	0	1	0	0	0	1	0	0	1	1	0	1	1	1	0	1	0	1	0	0	0	1	0	1	0
c1_823_chr08	1 0	1	0	0	0	1	1	1	0	0	0	1	0	1	1	0	1	0	0	1	1	0	0	0	0	1	1	0	1	1	9	0	0	0	1	0	0	0	1	0	0	0	1	1	0	0	0	1	1
c1_8293_chr08	0	1	9	1	0	0	9	9	0	9	0	9	9	0	9	0	0	1	9	9	9	9	1	9	0	0	9	0	0	0	9	0	9	0	0	1	0	0	0	9	9	9	9	9	0	9	9	1	0
c1_8328_chr04	1	1	1	9	2	1	1	1	1	2	1	1	0	9	2	2	9	0	1	1	0	9	0	9	9	1	9	1	1	2	0	2	2	1	0	1	2	2	9	1	9	1	0	1	0	2	0	9	2
c1_8330_chr04	1	1	1	0	1	1	1	1	2	0	2	1	1	0	9	1	0	2	1	0	2	0	2	0	1	0	0	2	2	1	1	9	2	0	1	2	9	2	1	2	0	1	1	1	9	1	1	0	1
c1_836_chr08	0 2	1	1	1	1	2	2	2	1	1	0	2	9	2	1	1	2	1	2	2	1	1	9	1	0	1	0	1	1	1	2	2	1	1	0	0	0	1	1	1	2	2	1	0	2	1	1	1	1
c1_8362_chr01	1	1	0	9	1	1	1	0	1	9	0	1	9	1	1	1	2	2	2	1	0	9	2	0	9	0	9	9	0	1	0	9	1	1	9	9	1	1	1	1	1	0	0	9	0	1	2	9	0
c1_8367_chr04	1	2	2	2	1	1	1	1	2	1	2	1	1	0	2	1	1	2	1	2	3	0	2	0	2	1	1	2	2	0	3	2	1	1	2	1	1	1	1	3	1	1	2	2	1	1	1	1	1
c1_8368_chr04	1	2	2	2	9	1	9	9	2	1	2	9	9	0	2	9	9	9	9	2	3	0	2	0	9	9	1	2	2	0	3	2	9	9	2	1	9	9	9	3	9	9	2	2	9	1	1	1	9
c1_8490_chr02	1	1	0	1	1	9	0	9	1	1	1	9	9	1	9	1	1	1	1	0	1	0	2	1	1	2	1	1	2	1	9	1	1	2	2	9	1	1	1	1	1	2	1	9	1	2	2	1	1
c1_8518_chr08	0	1	1	0	1	0	1	1	0	0	0	0	1	0	1	0	0	1	0	1	0	0	0	1	0	0	0	0	1	0	1	1	0	1	0	0	1	1	0	1	0	1	1	1	0	1	0	0	0
c1_8549_chr09	0	1	0	0	0	0	0	1	1	1	1	0	0	1	0	0	1	0	0	1	0	1	0	1	0	0	0	0	0	0	1	1	0	0	1	0	0	0	0	0	1	9	1	1	0	0	0	0	0
c1_8566_chr09	0	1	0	0	0	0	0	1	1	1	1	0	0	1	0	0	1	0	0	1	0	1	0	1	0	0	0	0	0	0	1	1	0	0	1	0	0	0	0	0	1	9	1	1	0	0	0	0	0
c1_8603_chr06	1	0	1	1	1	0	1	0	0	1	1	1	1	0	0	1	1	1	0	0	0	0	0	0	0	0	1	1	0	1	0	1	0	1	0	0	0	1	1	1	0	1	0	1	0	0	0	1	1
c1_8631_chr12	1	0	0	0	1	0	0	0	1	1	1	1	0	0	1	1	0	0	0	0	0	0	0	0	1	1	1	1	1	0	1	1	1	0	0	0	1	1	0	0	1	1	0	0	0	1	0	1	1
c1_8632_chr12	2	1	2	1	2	1	0	1	1	3	2	2	0	0	2	2	1	2	0	1	1	0	1	1	2	1	2	2	2	1	1	3	1	1	0	2	2	2	1	1	1	1	1	1	0	2	1	2	2
c1_8635_chr12	1	0	0	0	9	0	0	0	1	9	9	9	0	0	9	9	0	0	0	0	0	0	0	0	1	1	9	1	9	0	1	1	9	0	0	0	9	1	0	0	9	1	0	0	0	1	0	1	9
c1_8659_chr06	2	2	9	2	3	1	9	9	9	1	1	2	3	1	9	1	1	1	2	2	1	9	9	2	3	2	1	3	1	3	1	1	3	2	1	3	2	2	0	2	9	2	9	1	3	3	9	9	3
c1_8674_chr06	0	2	1	1	1	1	1	1	2	1	1	9	9	1	1	0	9	0	1	1	1	1	1	9	1	9	9	2	1	2	1	1	2	9	1	1	2	1	0	1	1	9	9	1	2	2	1	1	1
c1_8713_chr07	1	2	2	2	0	2	1	2	3	1	2	1	1	1	1	1	2	1	2	2	1	2	1	2	3	1	1	1	0	0	2	0	1	2	1	2	1	2	1	2	3	2	3	2	1	1	1	2	2
c1_8763_chr08	1	1	2	2	0	0	1	0	1	2	1	1	2	0	1	0	1	2	1	1	2	2	2	1	0	1	1	0	1	1	0	0	1	1	0	1	2	0	1	1	0	0	1	1	0	1	1	1	2
c1_8764_chr08	1	1	2	2	0	0	1	0	1	2	1	1	2	0	1	0	1	2	1	1	2	2	2	1	0	1	1	0	1	1	0	0	1	1	0	1	2	0	1	1	0	0	1	1	0	1	1	1	2
c1_8769_chr08	0	1	0	0	9	9	9	1	0	1	9	0	1	1	1	1	0	0	9	1	9	0	9	0	1	0	9	0	0	9	0	1	9	0	1	0	0	0	1	1	0	1	9	9	1	1	1	1	1
c1_880_chr01	0 1	0	1	1	1	1	1	1	0	1	0	0	1	0	1	0	1	1	0	0	0	0	1	1	1	0	0	1	1	1	0	1	1	0	0	0	1	0	0	0	1	1	0	0	0	0	0	1	1
c1_8829_chr07	0	1	1	0	0	0	0	0	9	1	0	9	0	0	9	9	1	9	0	1	0	1	0	1	1	1	1	0	9	0	0	0	0	0	9	1	1	0	1	1	1	0	0	1	0	0	0	0	0
c1_8830_chr07	2	0	1	1	1	1	2	1	0	1	1	2	1	2	1	1	0	1	1	0	0	1	1	0	1	1	2	2	2	2	1	2	1	0	1	1	1	1	1	0	0	1	0	1	1	1	1	1	0
c1_8908_chr01	1	1	0	1	0	1	1	0	1	2	0	1	1	1	1	1	2	2	2	1	0	1	2	0	2	0	2	2	0	1	0	2	1	1	2	2	1	1	1	1	1	0	0	2	0	1	1	2	0
c1_8913_chr12	1	1	2	1	1	1	0	1	0	2	2	1	1	0	1	0	2	2	0	1	1	1	1	2	1	0	1	2	1	1	0	2	0	0	0	1	1	2	1	1	2	0	1	1	1	1	0	1	1
c1_8969_chr03	1	0	0	1	0	0	1	0	0	0	0	1	1	1	1	1	1	0	0	1	1	1	0	0	1	1	0	1	0	1	0	0	0	1	1	1	0	1	0	1	1	1	1	0	1	0	0	1	1
c1_8970_chr03	0	1	1	0	0	0	0	1	1	1	1	1	0	0	0	0	1	1	0	0	1	0	0	0	0	1	0	1	0	1	0	1	0	0	1	1	0	0	0	0	1	1	1	1	1	0	1	0	1
c1_8982_chr04	0	1	1	1	0	0	0	0	1	0	1	0	1	0	1	0	0	0	0	1	1	0	1	0	1	0	1	1	1	0	1	1	0	0	0	1	0	1	0	1	0	0	0	0	1	0	0	0	0
c1_9056_chr10	1	1	0	0	1	0	1	2	0	2	1	1	1	1	1	1	2	1	1	0	2	0	9	0	2	2	0	2	1	1	1	9	1	1	0	1	1	2	2	1	1	1	0	0	1	2	2	0	1
c1_9059_chr10	1	0	0	0	1	0	1	1	1	1	0	1	1	0	0	0	1	1	0	0	1	0	0	0	1	1	0	1	9	1	1	1	0	0	0	1	9	1	1	0	1	9	0	0	0	1	1	0	1
c1_9111_chr04	1	2	2	2	1	1	1	1	2	1	2	1	9	0	2	1	1	2	1	2	3	0	2	0	2	1	1	2	2	0	3	2	1	1	2	9	1	9	1	3	9	1	2	2	1	9	1	1	1
c1_9120_chr02	1	1	1	2	1	1	2	0	0	0	2	1	1	0	2	0	0	1	0	1	1	1	0	1	1	0	2	1	2	2	1	1	1	2	1	9	1	2	1	2	0	1	2	2	1	1	0	0	2
c1_9153_chr03	1	0	1	0	1	0	1	0	0	1	1	0	0	0	0	0	0	1	1	1	0	0	0	1	1	1	0	0	0	0	1	1	1	0	0	1	1	0	0	1	0	1	0	0	1	1	1	0	1
c1_9161_chr03	2	1	2	9	3	2	2	2	2	2	2	1	0	1	2	2	2	1	3	2	1	9	2	9	2	1	2	1	9	1	2	2	1	2	2	1	1	2	1	1	1	1	2	1	2	9	2	9	2
c1_9167_chr08	1	0	0	1	1	1	1	1	0	1	0	0	0	1	1	0	1	1	1	1	0	0	1	0	1	1	0	0	0	1	1	1	0	0	0	0	0	1	1	1	0	1	1	0	1	0	1	1	1
c1_9268_chr03	1	0	0	1	1	0	0	9	1	1	9	9	0	0	9	9	9	0	0	0	9	0	9	0	0	0	9	9	9	1	1	1	0	9	9	0	9	9	9	0	9	0	9	1	0	0	0	0	0
c1_9356_chr02	1	2	1	2	1	2	1	1	2	1	9	2	1	2	1	2	1	1	1	1	1	2	2	1	2	1	2	2	1	1	2	1	2	2	1	0	0	1	1	1	2	1	9	0	1	2	3	2	2
c1_9386_chr01	1	2	1	3	1	1	2	3	3	2	9	3	2	2	2	3	1	3	3	2	2	3	2	2	1	1	1	2	1	1	0	2	3	1	1	3	2	1	2	1	1	2	2	1	2	2	1	2	0
c1_9413_chr01	1	1	0	2	0	1	1	2	2	1	1	2	1	2	1	2	1	1	1	1	1	2	1	1	0	0	0	1	1	0	0	1	9	1	9	2	1	0	2	1	1	1	1	1	2	2	1	1	0
c1_9476_chr04	1	2	2	2	1	1	1	1	2	1	2	1	1	0	1	1	1	2	1	2	3	0	2	0	2	1	1	2	2	0	3	2	1	1	2	1	9	1	1	3	1	1	9	2	9	1	1	1	1
c1_9477_chr04	1	1	2	2	0	0	0	0	2	1	2	1	1	0	1	1	0	1	0	1	2	0	2	0	1	0	1	2	2	0	2	9	0	0	1	1	0	1	0	2	0	1	1	1	1	0	1	0	0
c1_9478_chr07	2	1	2	3	2	0	1	1	1	3	1	1	1	1	3	1	3	1	2	2	2	9	1	1	0	2	1	1	3	9	2	3	2	1	2	2	2	1	3	1	1	1	1	1	2	1	3	2	1
c1_9490_chr09	1	2	1	1	2	2	2	9	1	2	3	2	0	1	2	1	2	0	1	2	1	2	2	2	3	2	2	1	1	2	9	2	0	1	2	0	0	2	1	1	1	1	1	2	1	1	2	1	2
c1_9492_chr10	2	1	1	2	1	1	2	2	2	1	2	1	0	2	3	2	2	1	2	1	1	2	1	1	2	1	2	1	1	2	0	1	9	1	1	0	1	0	1	1	1	1	2	1	2	1	2	1	2
c1_9499_chr11	0	1	1	1	0	0	1	0	0	0	1	1	1	0	1	1	1	1	0	1	1	1	0	1	1	1	1	0	1	1	0	0	1	1	0	0	1	0	1	1	1	1	1	0	0	0	0	1	0
c1_9573_chr01	1	1	1	0	0	2	2	1	1	0	1	1	1	2	2	1	1	0	1	1	0	1	1	1	2	2	1	0	1	2	1	0	0	1	1	1	0	2	0	0	1	1	2	0	2	0	1	0	1
c1_958_chr09	1 2	2	1	1	1	2	1	2	1	0	1	3	0	1	2	2	3	2	2	1	1	2	1	1	1	1	2	2	2	9	1	3	2	1	2	3	2	2	2	2	2	2	0	2	1	2	2	2	3
c1_9601_chr06	1	2	2	0	2	0	2	2	9	1	2	1	3	1	1	2	1	2	1	2	2	0	2	2	2	1	2	2	1	9	2	2	3	1	3	1	2	1	2	1	2	1	9	0	1	2	2	1	2
c1_9603_chr05	0	1	0	1	1	0	1	0	0	0	1	0	1	1	1	0	1	1	0	0	1	0	1	0	0	0	1	0	0	0	1	1	0	1	0	0	0	1	1	1	1	1	0	0	1	1	1	1	0
c1_9646_chr12	1	1	2	1	1	1	0	1	0	2	2	1	1	0	1	0	2	2	0	1	1	1	1	2	1	0	1	2	1	1	0	2	0	1	0	1	1	2	1	1	1	0	1	1	1	1	0	1	1
c1_9652_chr09	0	1	0	1	0	1	1	1	0	0	1	0	1	0	0	1	1	1	0	1	0	1	0	1	0	1	1	1	0	0	1	1	0	0	1	1	0	0	1	0	0	1	1	1	1	0	0	1	0
c1_9676_chr01	0	1	0	1	1	1	0	1	1	0	1	1	0	0	0	1	0	1	1	0	0	0	0	1	0	1	0	0	1	1	1	1	1	1	0	0	1	1	1	0	0	1	1	0	0	0	1	0	1
c1_9679_chr01	0	1	0	1	1	1	0	1	1	0	1	1	0	0	0	1	0	1	1	0	0	0	0	1	0	1	0	0	1	1	1	1	1	1	0	0	1	1	1	0	0	1	1	0	0	0	1	0	1
c1_9776_chr08	1	2	2	1	1	0	2	0	0	1	2	2	1	2	1	9	2	9	2	1	3	1	2	1	2	2	2	2	1	2	1	1	2	3	1	2	0	0	2	0	2	0	0	1	1	2	2	2	1
c1_9777_chr08	1	2	2	1	1	0	2	0	0	1	2	2	1	2	1	2	2	1	2	1	3	1	2	1	2	2	2	2	1	2	1	1	2	3	1	2	0	0	2	0	2	0	0	1	1	2	2	2	1
c1_9779_chr08	0	1	1	0	1	1	0	1	1	0	0	0	1	0	1	0	1	1	0	1	0	0	0	1	0	1	0	0	1	0	1	1	0	0	0	0	1	1	0	1	0	1	1	1	0	0	0	0	0
c1_9785_chr08	0	1	1	0	1	1	1	1	1	0	0	0	1	0	1	0	1	1	0	1	0	0	0	1	0	1	0	0	1	0	1	1	0	0	0	0	1	1	0	1	0	1	1	1	0	0	0	0	0
c1_9786_chr08	0	1	1	9	1	1	1	1	1	0	0	0	1	0	1	0	1	9	0	1	0	0	0	1	0	1	0	0	1	0	1	1	0	0	0	0	1	1	0	1	0	1	1	1	0	0	0	9	0
c1_9799_chr10	0	2	9	9	1	1	1	1	0	1	1	9	1	1	1	1	1	1	1	9	9	0	9	9	0	1	1	0	1	9	0	1	9	1	1	1	9	9	1	9	1	1	1	1	1	9	1	1	0
c1_9825_chr05	2	1	1	2	9	1	1	2	2	2	1	1	1	2	1	9	9	3	2	9	9	1	9	2	3	1	1	1	1	3	1	9	9	2	2	1	1	0	2	9	3	2	2	3	1	0	9	2	1
c1_9839_chr04	0	1	9	9	0	0	0	0	9	0	9	0	1	0	9	0	0	0	0	9	1	0	1	0	1	0	9	1	9	0	1	1	0	0	0	1	0	1	0	1	0	0	0	9	1	0	0	9	0
c1_988_chr09	1 0	1	0	1	0	1	9	1	1	0	0	1	1	9	0	0	1	0	0	1	0	0	1	0	1	0	1	0	0	0	0	1	1	0	0	9	0	0	1	1	0	0	1	0	0	0	0	1	0
c1_9918_chr07	1	2	2	2	0	2	9	9	3	1	9	9	9	9	1	1	9	9	9	2	9	9	9	2	3	9	1	1	0	0	2	0	9	2	1	2	9	2	9	2	3	2	3	2	1	9	1	2	2
c1_992_chr09	1 2	1	3	0	2	3	9	3	9	2	9	1	3	1	2	1	2	1	2	2	2	2	1	2	1	1	1	2	9	2	2	0	1	2	2	2	1	2	2	0	2	2	2	0	2	2	2	1	2
c2_10047_chr12	1	1	2	1	1	1	0	1	0	2	2	1	1	0	1	0	2	2	0	1	1	1	1	2	1	0	1	2	1	1	0	2	0	0	0	1	1	2	1	1	2	0	1	1	1	1	0	1	1
c2_10088_chr03	2	0	0	9	1	0	9	1	2	1	1	9	1	1	1	9	9	0	0	1	9	1	1	0	0	1	1	2	1	9	1	1	0	1	2	1	1	2	1	1	2	1	2	1	1	0	0	1	1
c2_10287_chr05	1	1	2	0	1	1	1	2	1	1	0	0	1	1	0	1	1	0	0	2	0	1	2	2	0	1	1	1	0	9	0	1	1	1	0	2	9	0	1	1	1	0	1	2	2	1	1	0	2
c2_10338_chr05	1	0	1	0	1	0	1	1	1	1	0	0	1	0	0	1	1	0	0	1	0	1	1	0	0	0	0	0	0	0	0	0	0	1	0	1	1	0	1	1	1	0	0	1	1	9	1	0	1
c2_10358_chr05	1	1	9	1	0	2	0	1	1	1	1	1	0	2	1	0	1	0	1	1	1	0	9	9	0	2	2	1	1	0	1	1	2	1	0	1	1	1	0	0	1	1	9	1	1	1	1	0	9
c2_10409_chr05	1	1	1	0	2	1	1	1	1	1	1	1	9	9	1	1	9	2	1	9	9	2	1	9	1	2	0	1	1	2	1	1	1	1	2	2	9	9	1	1	1	1	1	1	1	0	9	2	1
c2_10443_chr04	1	1	2	2	0	0	0	0	2	1	2	1	1	0	1	1	0	1	0	1	2	0	2	0	1	0	1	2	2	0	2	2	0	0	1	1	0	1	0	2	0	1	1	1	1	0	1	0	0
c2_10615_chr04	1	2	2	2	2	0	2	1	1	2	2	2	1	3	2	1	2	0	2	1	0	2	9	2	2	1	1	1	1	2	1	2	9	1	1	1	2	2	2	2	2	2	1	1	1	2	1	2	2
c2_10656_chr04	2	1	2	2	1	3	0	3	2	1	2	1	2	1	1	2	1	2	1	2	9	2	3	1	1	1	1	2	1	1	2	2	2	0	2	2	2	2	2	2	1	1	1	1	1	1	2	1	2
c2_10658_chr04	2	2	2	2	3	9	3	9	2	2	9	3	2	3	3	2	3	1	3	1	0	2	9	9	2	2	2	1	2	3	1	2	2	3	2	1	2	9	2	2	2	3	2	2	2	2	9	2	2
c2_10797_chr04	2	2	2	2	1	4	2	3	2	2	2	1	2	1	1	2	1	3	1	3	4	2	4	1	2	2	2	3	2	1	3	2	2	1	2	3	2	2	2	2	2	1	2	2	2	2	3	2	2
c2_10799_chr04	0	1	0	0	0	1	1	0	0	1	0	0	0	0	0	0	0	1	9	1	9	0	1	0	1	1	1	1	1	9	1	0	0	1	0	1	9	0	0	0	1	0	9	1	1	1	1	1	0
c2_10800_chr04	0	1	0	0	0	9	9	0	0	9	0	0	0	0	0	0	0	9	0	9	0	0	9	0	9	9	9	9	1	0	9	0	0	9	0	9	0	0	0	0	9	0	9	9	9	9	9	1	0
c2_10819_chr04	2	2	2	2	1	4	2	3	2	2	2	1	2	1	1	2	1	3	1	3	4	2	4	1	2	2	2	3	2	1	3	2	2	1	2	3	2	2	2	2	2	1	2	2	2	2	3	2	2
c2_10896_chr09	2	1	2	2	2	2	2	2	0	2	2	1	2	1	1	2	2	2	1	2	1	1	1	3	1	3	1	2	0	1	1	1	1	1	2	2	2	1	1	3	1	1	2	2	1	1	0	1	2
c2_1090_chr10	2	2	2	4	9	2	3	2	9	1	9	2	1	3	2	9	3	9	9	2	2	9	3	9	2	3	9	2	9	2	9	2	9	1	2	2	2	9	1	3	2	2	2	2	4	1	3	2	2
c2_10906_chr09	1	1	1	2	1	2	1	2	0	1	2	1	1	9	9	2	2	1	1	2	9	1	1	2	1	2	1	1	9	1	1	1	9	9	2	1	1	1	1	2	0	1	1	1	1	1	9	1	1
c2_1093_chr10	1	2	1	0	9	3	1	1	2	9	2	1	9	1	1	9	1	9	0	2	9	1	1	9	3	3	1	9	1	1	3	2	1	9	9	2	1	9	3	1	1	2	3	9	0	2	1	9	3
c2_10958_chr09	2	1	2	1	1	2	3	2	2	2	1	1	1	2	2	1	0	1	1	1	3	1	1	1	2	1	1	1	2	0	2	1	1	2	1	2	2	1	2	2	1	1	1	3	1	2	2	1	2
c2_1097_chr10	2	2	2	4	2	1	3	2	2	1	1	2	0	3	2	2	3	1	3	2	2	2	3	2	1	2	3	2	3	2	2	9	2	1	1	2	2	1	0	3	2	1	2	1	9	1	3	1	2
c2_11101_chr04	1	1	2	2	0	0	0	0	2	1	2	1	1	0	1	1	0	1	0	1	2	0	2	0	1	0	1	2	2	0	2	2	0	0	1	1	0	1	0	2	0	1	1	1	1	0	1	0	0
c2_11211_chr03	1	1	1	1	1	1	0	2	0	1	0	2	2	2	1	1	0	0	0	1	1	2	0	1	2	1	0	0	1	1	1	1	1	1	1	0	2	0	2	1	2	0	0	1	0	2	1	2	0
c2_11260_chr03	2	0	0	2	1	0	1	1	2	1	1	2	1	1	1	2	2	0	0	1	2	1	1	0	1	1	9	2	1	2	1	1	0	1	2	1	1	2	1	1	2	1	2	1	1	0	0	1	1
c2_11269_chr03	2	0	0	2	1	0	1	1	2	1	1	2	1	1	1	2	2	0	0	1	2	1	1	0	1	1	1	2	1	2	1	1	0	1	2	1	1	2	1	1	2	1	2	1	1	0	0	1	1
c2_11287_chr06	1	1	1	1	1	2	0	1	9	2	1	2	0	1	1	1	1	1	1	2	0	2	1	2	0	2	1	1	2	0	0	1	1	2	1	1	0	1	1	1	1	2	1	1	2	1	1	2	1
c2_11294_chr06	2	0	2	9	2	0	2	1	9	1	2	9	2	0	0	2	2	2	0	1	1	0	1	1	1	0	2	2	0	9	1	2	1	1	1	1	1	1	2	1	1	1	9	1	0	1	1	1	2
c2_11303_chr06	2	0	2	1	2	0	2	1	1	1	2	1	2	0	0	2	9	9	0	1	1	0	1	1	1	0	2	9	0	1	1	2	1	1	1	1	1	1	9	1	1	1	1	1	0	1	1	1	9
c2_11309_chr06	2	0	2	1	2	0	2	1	1	1	2	1	2	0	0	2	2	2	0	1	1	0	1	1	1	0	2	2	0	1	1	2	1	1	1	1	1	1	2	1	1	1	1	1	0	1	1	1	2
c2_11310_chr06	1	1	1	1	1	2	0	1	9	2	1	2	0	1	1	1	1	1	1	2	0	2	1	2	0	2	1	1	2	0	0	1	1	2	9	1	0	1	1	1	1	2	9	1	2	1	1	2	1
c2_11314_chr06	1	1	1	1	1	2	0	1	9	2	1	2	0	1	1	1	1	1	1	2	0	2	1	2	0	2	1	1	2	0	0	1	1	2	1	1	0	1	1	1	1	2	1	1	2	1	1	2	1
c2_11315_chr06	2	0	2	1	2	0	2	1	9	1	2	1	2	0	0	2	2	2	0	1	1	0	1	1	1	0	2	2	0	1	1	2	1	1	1	1	1	1	2	1	1	1	1	1	0	1	1	1	2
c2_11330_chr06	1	1	1	1	1	2	0	1	9	2	1	2	0	1	1	1	1	1	1	2	0	2	1	2	0	2	1	1	2	0	0	1	1	2	1	1	0	1	1	1	1	2	9	1	2	1	1	2	1
c2_11333_chr06	1	1	1	1	1	2	0	1	9	2	1	2	0	1	1	1	1	1	1	9	0	2	1	2	0	2	1	1	2	0	0	1	1	2	1	1	0	1	1	1	1	9	1	1	9	1	1	2	1
c2_11334_chr06	1	1	1	1	1	2	0	1	2	2	1	2	0	1	1	1	1	1	1	2	0	2	1	2	0	2	1	1	2	0	0	1	1	2	1	1	0	1	1	1	1	2	1	1	2	1	1	2	1
c2_11366_chr11	0	1	0	1	1	1	1	1	0	1	0	1	1	1	0	0	0	0	0	1	1	0	0	0	0	1	0	0	0	0	1	0	0	1	1	1	1	0	1	1	1	1	1	0	1	1	1	0	1
c2_11369_chr11	1	1	2	1	2	1	1	1	2	1	1	0	0	1	1	0	1	1	1	1	0	2	0	1	1	1	2	1	1	1	0	1	1	0	1	1	0	1	1	0	0	1	0	2	1	0	1	0	1
c2_11386_chr07	2	1	2	3	2	0	1	1	1	3	1	1	1	1	3	1	3	1	2	2	9	2	1	1	0	2	1	1	3	2	2	3	2	1	9	9	2	1	3	1	1	1	9	1	2	9	3	9	1
c2_11432_chr04	2	1	2	2	1	1	0	1	1	1	2	1	3	2	2	1	2	1	1	2	2	1	2	1	2	2	2	2	2	2	2	2	1	2	1	3	2	2	1	2	1	1	1	1	3	2	1	1	1
c2_11479_chr04	2	1	2	2	1	1	0	1	2	1	2	1	3	2	2	1	2	1	1	2	2	9	2	1	2	2	2	2	2	2	2	2	1	2	1	3	2	2	1	2	1	1	1	1	3	2	1	1	1
c2_11490_chr04	2	1	2	2	1	1	0	1	2	1	2	1	3	2	2	1	2	1	1	2	2	1	2	1	2	2	2	2	2	2	2	9	1	2	1	3	2	2	1	2	1	1	1	1	3	2	1	1	1
c2_1155_chr10	2	2	9	4	2	1	3	2	2	1	9	9	0	9	9	2	3	1	3	2	2	2	9	2	1	2	3	2	9	9	2	2	9	1	1	2	9	1	0	3	2	1	2	1	4	1	3	1	2
c2_11564_chr04	1	1	1	2	1	1	0	0	2	1	2	0	2	1	1	0	9	9	1	2	1	1	1	0	1	1	1	2	2	1	2	9	0	1	0	2	1	0	9	2	0	1	9	1	9	1	0	0	9
c2_11568_chr04	1	1	1	2	1	1	0	0	2	1	2	0	2	1	1	0	1	1	1	2	1	9	1	0	1	1	1	2	2	1	2	1	0	1	0	2	9	0	1	2	0	1	9	1	2	9	0	0	1
c2_11584_chr02	1	0	1	9	1	1	0	1	1	1	1	0	0	1	0	1	1	9	1	1	9	0	0	0	0	1	0	1	0	0	0	1	1	0	0	0	1	1	1	0	1	1	0	1	1	0	0	1	0
c2_11604_chr05	1	0	0	1	0	0	1	0	0	1	1	1	0	0	1	1	0	0	0	1	0	0	1	1	0	1	1	1	0	1	0	0	0	0	0	1	1	1	0	1	0	1	1	0	0	1	1	0	1
c2_11679_chr10	1	2	3	1	9	2	1	1	1	9	2	2	2	2	1	2	1	2	1	3	3	0	9	3	1	2	2	1	2	1	1	2	9	2	1	2	2	3	9	3	1	1	2	0	2	2	1	2	1
c2_11685_chr05	0	2	1	0	1	1	1	2	0	1	1	1	1	1	1	0	1	1	1	1	2	1	2	2	1	1	1	1	1	0	2	2	2	1	0	1	1	1	1	2	1	1	1	1	1	1	1	0	1
c2_11695_chr05	1	1	1	2	1	1	2	0	1	1	2	2	1	0	2	2	1	0	1	1	0	1	1	1	0	2	1	1	1	2	0	0	0	0	1	2	1	2	0	1	0	1	1	0	0	2	1	1	2
c2_11696_chr05	2	1	9	2	9	2	9	0	2	2	2	3	9	9	2	2	9	9	9	9	1	9	9	1	9	2	9	1	2	1	0	2	0	9	9	2	9	9	9	9	1	2	9	9	9	3	2	2	9
c2_11707_chr05	0	2	1	0	1	1	1	2	0	1	1	1	1	1	1	0	1	1	1	1	2	1	2	2	1	1	1	1	1	0	2	2	2	1	0	1	1	1	1	2	1	1	1	1	1	1	1	0	1
c2_11712_chr05	1	1	1	2	1	1	2	0	1	1	2	2	1	0	2	2	1	0	1	1	1	1	1	1	0	2	1	1	1	2	0	0	0	0	1	2	1	2	0	1	0	1	1	0	0	2	9	1	2
c2_11725_chr05	0	1	0	0	1	0	1	1	0	0	1	0	1	0	1	0	1	1	0	0	0	0	1	1	0	0	0	0	1	0	1	1	1	1	0	0	0	0	1	1	1	1	0	1	0	9	0	0	0
c2_11766_chr05	1	0	0	1	0	0	1	0	0	1	1	9	0	0	9	1	0	0	0	1	0	0	1	1	0	9	1	1	0	1	0	0	0	0	0	1	1	1	0	1	0	1	1	0	0	1	1	0	1
c2_11829_chr05	0	1	0	1	0	0	1	0	1	1	0	0	9	1	0	1	9	1	1	1	0	9	0	0	1	0	1	1	0	9	0	0	0	1	1	0	1	9	1	0	1	1	1	1	1	1	1	1	0
c2_11924_chr05	0	1	0	0	9	0	9	9	0	0	9	0	9	0	1	0	9	1	0	0	9	0	1	9	0	0	0	0	1	0	9	1	9	1	0	0	0	0	9	9	1	1	0	9	0	9	9	0	0
c2_12123_chr01	2	2	2	3	2	2	2	2	2	3	2	2	3	1	2	2	2	2	2	3	3	1	3	2	2	1	2	3	2	1	2	2	2	1	3	2	2	1	2	3	3	2	2	3	2	3	1	3	2
c2_12124_chr01	2	2	2	9	2	2	2	2	2	3	2	2	3	1	2	2	2	2	2	3	3	1	3	2	2	1	2	3	2	1	2	2	2	1	3	2	2	1	2	3	3	2	2	3	2	3	1	3	2
c2_12125_chr01	2	2	2	1	2	2	2	2	2	1	2	2	1	3	2	2	2	9	2	1	1	3	1	2	2	3	2	1	2	3	9	2	2	3	1	2	9	3	2	1	1	2	9	1	2	1	3	1	9
c2_12126_chr01	1	1	1	0	0	2	2	1	1	0	1	1	1	2	2	1	1	0	1	1	0	2	1	1	2	2	1	0	1	2	1	0	0	2	1	1	0	2	0	0	1	1	2	0	2	0	1	0	1
c2_1220_chr10	0	1	1	9	1	0	0	1	0	0	1	1	0	1	1	0	1	1	0	1	1	0	1	1	0	0	1	0	1	1	0	0	1	1	0	0	1	1	0	1	1	0	0	0	1	0	0	0	0
c2_12216_chr01	1	1	1	1	2	0	0	1	1	1	1	1	0	1	0	1	1	2	1	0	1	2	0	1	0	1	1	1	1	1	1	2	2	1	0	1	2	1	2	1	0	1	0	1	0	1	2	1	1
c2_12217_chr01	1	1	1	1	2	0	9	1	1	1	1	1	0	1	0	1	1	2	1	0	1	2	9	1	9	1	1	1	1	1	1	2	2	1	0	1	2	1	2	1	9	1	9	1	0	1	2	1	1
c2_12252_chr11	0	2	1	2	1	1	2	1	0	1	1	2	2	1	1	1	1	1	0	1	2	1	0	1	0	2	1	1	1	1	1	0	1	2	1	1	2	0	2	2	2	2	2	0	1	1	1	1	1
c2_12259_chr11	0	1	0	9	9	9	9	9	0	9	0	9	9	9	0	0	0	0	9	9	9	0	9	0	0	9	0	9	0	0	9	0	0	9	9	1	9	0	9	9	9	9	9	0	9	0	9	0	0
c2_12297_chr11	2	0	1	9	1	1	9	1	1	0	1	0	0	1	9	1	9	9	9	1	0	9	0	1	9	1	9	9	1	1	1	0	1	1	1	9	9	0	1	0	1	1	0	1	1	0	1	1	1
c2_12368_chr11	2	2	4	2	3	2	3	9	3	9	2	1	9	1	2	2	3	3	2	2	1	2	0	2	2	2	3	2	2	9	1	9	2	2	1	2	9	9	2	9	2	2	1	2	1	9	2	2	2
c2_12402_chr06	1	1	1	1	1	2	0	1	2	2	1	2	0	1	1	1	1	1	1	2	0	2	1	2	0	2	1	1	2	0	0	1	1	2	1	1	0	1	1	1	1	2	2	1	2	1	1	2	1
c2_12403_chr06	1	2	2	0	2	0	2	2	2	1	2	1	9	1	1	2	1	2	1	2	2	0	2	2	2	1	2	2	1	2	2	2	3	1	3	1	2	1	2	1	2	1	2	0	1	2	2	1	2
c2_12404_chr07	1	2	2	0	2	1	2	3	2	1	1	2	2	2	1	3	2	2	9	1	1	0	2	9	2	1	2	2	2	2	0	1	1	1	2	3	1	1	2	2	9	0	1	2	0	9	0	0	1
c2_12420_chr07	1	1	1	0	2	1	2	2	1	0	1	1	2	1	0	2	1	1	2	0	1	0	2	1	1	0	2	2	2	2	0	1	1	1	1	2	0	1	1	1	0	0	0	1	0	2	0	0	1
c2_12522_chr07	0	1	1	0	9	0	0	1	1	9	0	9	0	9	9	1	1	9	0	9	0	0	0	1	1	9	0	0	0	0	9	0	9	9	9	1	9	9	1	1	1	0	1	1	0	9	9	0	0
c2_12526_chr07	0	1	1	9	9	0	9	1	1	1	9	9	0	1	1	1	1	1	9	1	0	0	9	1	1	1	0	0	0	9	9	0	9	0	1	1	1	0	9	1	1	0	1	1	0	0	0	9	0
c2_12527_chr07	2	1	1	2	2	1	1	0	0	9	1	2	1	2	9	1	1	2	0	2	2	2	1	1	0	9	2	1	9	2	2	3	2	2	2	1	9	1	2	1	1	2	1	1	9	1	3	2	1
c2_12528_chr07	2	1	1	2	2	1	1	0	0	3	1	2	1	2	3	1	1	2	0	2	2	2	1	1	0	3	2	1	2	2	2	3	2	2	2	1	3	1	2	1	1	2	1	1	3	1	3	2	1
c2_12530_chr07	0	1	1	0	0	0	0	1	1	1	0	1	0	1	1	1	1	1	0	1	0	0	0	1	1	1	0	0	0	0	0	0	0	0	1	1	1	0	1	1	1	0	1	1	0	0	0	0	0
c2_12531_chr07	1	2	2	0	2	1	2	3	2	1	1	2	2	2	1	3	2	2	2	1	1	0	2	2	2	1	2	2	2	2	0	1	1	1	2	3	1	1	2	2	1	0	1	2	0	2	0	0	1
c2_12597_chr07	1	2	1	1	2	2	3	2	1	0	2	9	3	1	0	2	1	9	3	0	1	1	3	1	2	0	2	3	2	2	1	1	2	1	9	2	0	2	1	1	1	1	1	1	1	3	0	1	2
c2_12746_chr08	2	2	9	4	3	3	2	2	1	3	3	2	1	2	2	3	3	9	2	3	1	1	3	2	3	2	2	1	2	2	2	2	2	2	2	2	2	3	3	3	3	3	2	2	3	2	2	2	2
c2_12758_chr09	1	1	1	1	0	0	2	1	1	0	0	1	2	1	0	0	1	2	0	1	1	0	1	0	1	0	1	2	2	1	9	1	2	1	0	1	1	1	2	0	2	1	1	0	2	0	2	1	2
c2_12761_chr09	1	0	1	1	1	0	0	1	0	1	0	9	1	1	0	1	0	1	0	0	1	1	0	1	0	1	0	1	0	0	1	0	0	1	1	1	1	0	1	1	1	0	1	1	0	1	0	0	0
c2_12780_chr09	1	0	1	1	1	0	0	1	0	1	0	0	1	1	0	1	0	1	0	0	1	1	0	1	0	1	0	1	0	0	1	0	0	1	1	1	1	0	1	1	1	0	1	1	0	1	0	0	0
c2_12781_chr09	1	0	1	1	1	0	0	1	0	1	0	0	1	1	0	1	0	1	0	0	1	1	0	1	0	1	0	1	0	0	1	9	0	1	1	1	1	0	1	1	1	0	1	1	9	1	0	0	9
c2_12782_chr09	2	1	2	2	1	0	2	2	1	1	0	1	3	2	0	1	1	3	0	1	2	1	1	1	1	1	1	3	2	1	9	1	2	2	1	2	2	1	3	1	3	1	2	1	2	1	2	1	2
c2_12785_chr09	1	0	1	1	1	0	0	1	0	1	0	0	1	1	0	1	0	1	0	0	1	1	0	1	0	1	0	1	0	0	1	0	0	1	1	1	1	0	1	1	1	0	1	1	0	1	0	0	0
c2_12790_chr09	1	1	1	1	0	0	2	1	1	0	0	1	2	1	0	0	1	2	0	1	1	0	1	0	1	0	1	2	2	1	9	1	2	1	0	1	1	1	2	0	2	1	1	0	2	0	2	1	2
c2_12913_chr04	2	2	1	3	3	2	3	1	1	4	1	3	1	2	3	3	2	2	3	3	0	3	1	2	2	3	3	2	3	3	2	2	2	4	1	2	2	2	1	1	3	2	3	3	2	3	1	3	1
c2_12921_chr04	1	0	0	1	1	1	1	0	1	1	0	0	0	1	1	1	0	0	1	0	0	1	0	0	1	0	1	1	0	1	0	1	1	0	0	1	1	1	0	1	1	0	0	0	0	1	0	1	1
c2_12924_chr04	2	2	1	3	3	2	9	1	1	4	1	9	9	2	3	3	9	2	3	3	0	3	1	9	2	3	3	9	3	3	9	2	9	4	1	2	9	9	1	1	3	9	3	3	9	3	9	3	1
c2_12930_chr04	1	0	0	1	1	1	1	0	1	1	0	0	0	1	1	1	0	0	1	0	0	1	0	0	1	0	1	1	0	1	0	1	1	0	0	1	1	1	0	1	1	0	0	0	0	1	0	1	1
c2_12936_chr04	0	2	1	2	1	1	1	1	0	9	1	9	0	1	1	1	1	1	1	9	0	9	1	1	9	9	9	1	2	1	9	1	9	9	0	1	9	9	9	0	9	1	2	2	1	2	9	2	0
c2_12945_chr04	1	2	1	3	2	9	2	1	9	9	1	2	0	9	2	2	1	1	2	2	0	3	1	1	9	2	3	9	2	2	2	9	1	2	0	9	1	9	1	1	3	1	2	2	1	3	1	3	9
c2_12947_chr04	1	2	1	3	2	9	9	1	1	3	1	9	0	2	2	2	1	1	2	2	0	3	1	1	2	2	3	2	2	2	2	2	2	2	0	2	2	2	1	1	3	1	2	2	1	3	1	3	1
c2_12953_chr04	0	2	1	2	1	1	1	1	0	2	1	2	0	1	1	1	1	1	1	2	0	2	1	1	1	2	2	1	2	1	2	1	1	2	0	1	1	1	1	0	2	1	2	2	1	2	1	2	0
c2_12955_chr04	0	2	1	9	1	1	1	1	0	2	1	9	0	1	1	1	1	1	1	2	0	2	1	1	1	9	9	1	9	1	9	1	1	9	0	1	1	1	1	0	2	1	9	9	1	2	1	2	0
c2_12957_chr04	0	2	1	2	1	1	1	1	0	2	1	2	0	1	1	1	1	1	1	2	0	2	1	1	1	2	2	1	2	1	2	1	1	2	0	1	1	1	1	0	2	1	2	2	1	2	1	2	0
c2_1296_chr10	2	1	1	0	2	1	0	2	2	2	2	1	3	2	2	1	1	2	1	1	1	1	0	2	2	1	1	2	1	1	2	2	9	9	3	1	1	2	3	2	2	2	2	2	1	2	0	2	2
c2_1305_chr10	2	1	1	0	2	1	0	2	2	2	2	1	3	2	2	1	1	3	1	1	1	1	0	2	2	1	1	2	1	1	2	2	2	3	3	1	1	2	3	1	2	2	2	2	1	1	0	2	2
c2_13138_chr09	2	1	2	1	3	1	1	1	1	3	1	1	1	2	2	1	2	2	3	2	1	3	2	3	1	2	0	1	0	2	0	0	0	2	2	2	2	2	1	1	2	1	1	1	0	1	0	1	2
c2_13139_chr09	1	0	1	1	1	0	0	1	0	1	0	0	1	1	0	0	0	1	0	0	1	1	0	1	0	1	0	1	0	0	0	0	0	1	1	1	1	0	1	0	1	0	1	1	0	1	0	0	1
c2_13163_chr09	1	0	0	0	9	9	9	9	0	9	9	9	0	0	9	0	9	0	1	9	0	9	1	1	1	9	0	0	0	9	0	0	0	0	9	0	0	1	0	0	0	0	0	0	0	0	0	0	1
c2_13180_chr09	2	1	1	2	1	1	1	1	2	0	1	2	2	2	2	2	1	1	1	1	9	0	1	0	1	1	9	2	3	2	3	2	9	1	1	2	2	1	2	2	2	2	2	1	3	9	3	2	1
c2_13242_chr09	2	2	2	2	3	2	2	2	1	3	2	1	2	2	2	2	3	3	3	2	1	3	2	4	1	3	1	1	0	2	9	1	0	2	3	2	2	2	1	1	2	2	2	2	9	1	0	2	2
c2_13273_chr09	0	1	1	0	1	0	0	0	1	9	0	0	0	9	1	9	1	1	1	1	0	1	1	1	0	0	0	0	0	9	0	0	0	1	0	1	9	1	0	9	1	1	0	0	0	0	0	1	0
c2_13281_chr09	1	0	0	0	1	1	1	9	0	1	1	1	0	0	1	0	1	0	1	1	0	9	1	9	1	1	9	0	0	9	0	0	0	0	1	0	0	1	0	0	0	0	0	0	0	0	0	0	9
c2_133_chr03	1 1	0	1	0	1	1	0	1	1	0	0	1	1	0	1	1	2	2	1	2	1	2	0	0	2	2	1	1	2	1	1	0	1	1	2	2	2	0	1	2	1	1	0	2	1	1	2	1	1
c2_13304_chr09	1	2	1	1	2	2	2	2	1	2	2	1	1	1	2	2	3	2	3	2	0	9	2	3	1	2	1	0	0	2	1	1	0	1	2	1	1	2	0	1	1	2	1	1	1	0	0	2	1
c2_13322_chr09	1	0	0	0	1	1	1	9	0	1	1	9	0	0	1	0	1	0	1	1	0	1	1	1	1	1	0	0	0	9	0	0	0	0	1	0	0	1	0	0	0	0	0	0	0	0	0	0	1
c2_13345_chr11	1	2	2	2	2	1	2	1	1	1	2	1	1	2	1	1	3	1	1	0	1	2	1	1	1	2	2	2	1	1	0	1	2	1	2	1	1	1	1	1	1	2	1	2	1	1	2	1	2
c2_13350_chr11	2	1	1	1	1	2	1	2	1	1	0	2	2	2	1	1	0	1	2	2	2	2	2	2	2	1	2	2	2	2	2	2	0	1	2	2	3	1	3	2	3	2	2	1	1	1	1	1	1
c2_13355_chr11	1	1	1	1	1	1	1	1	2	2	2	1	1	0	2	2	1	2	1	9	1	0	1	1	1	1	0	0	1	1	2	1	2	2	0	1	0	2	0	1	0	0	9	1	2	9	1	2	1
c2_13419_chr11	1	2	1	2	2	2	2	2	1	3	2	2	2	1	3	2	1	9	1	3	2	1	1	1	9	2	1	2	2	1	3	1	2	3	1	2	1	2	1	2	1	1	2	1	2	2	1	2	1
c2_13431_chr11	2	0	1	0	0	1	0	1	1	0	0	1	1	1	0	1	0	1	2	1	1	1	9	2	2	0	1	1	1	2	1	2	0	0	1	1	2	1	2	1	2	1	1	1	1	1	1	1	1
c2_13590_chr11	0	1	1	9	0	0	1	0	0	0	9	9	9	0	1	1	9	1	0	9	9	9	0	9	1	1	1	0	9	0	0	0	1	1	0	0	9	0	0	1	1	9	1	0	0	0	0	1	0
c2_13593_chr11	1	2	2	2	9	2	3	1	1	0	1	2	2	2	2	2	2	2	1	2	2	2	0	9	2	2	1	0	2	1	2	0	2	3	1	1	2	0	2	3	3	2	3	0	1	1	1	2	1
c2_13594_chr11	1	2	2	2	2	2	3	1	1	0	1	2	2	2	2	2	2	2	1	2	2	2	0	1	2	2	1	0	2	1	2	0	2	3	1	1	2	0	2	3	3	2	3	0	1	1	1	2	9
c2_13595_chr11	1	2	2	2	2	2	3	1	1	0	1	2	2	2	2	2	2	2	1	2	2	2	0	1	2	2	1	0	2	1	2	0	2	3	1	1	2	0	2	3	3	2	3	0	1	1	1	2	1
c2_13613_chr11	2	2	2	9	2	2	9	2	1	1	1	9	9	2	2	2	2	2	9	2	3	2	2	2	2	3	1	1	9	2	9	1	2	3	9	1	3	1	3	4	9	1	3	1	2	2	2	2	9
c2_13628_chr11	1	1	1	1	2	2	2	1	1	0	0	1	9	2	1	1	1	1	1	1	1	9	0	0	1	1	0	0	1	9	2	0	1	2	9	1	9	0	9	2	2	0	2	0	9	1	1	1	9
c2_13632_chr11	0	1	1	1	0	0	1	0	0	0	1	1	1	0	1	1	1	1	0	1	1	1	0	1	1	1	1	0	1	0	0	0	1	1	0	0	1	9	1	1	1	1	1	0	0	0	0	1	0
c2_13633_chr11	0	1	1	1	0	0	1	0	0	0	1	1	1	0	1	1	1	1	0	1	1	9	0	1	1	1	1	0	1	0	0	0	1	1	0	0	9	0	1	1	1	1	1	0	0	0	0	1	0
c2_13636_chr11	0	1	1	9	0	0	9	0	0	0	1	1	1	0	1	9	1	1	0	1	1	9	0	1	1	1	1	0	1	0	0	0	1	9	0	0	1	0	1	1	1	1	1	0	0	0	0	1	0
c2_13751_chr01	2	2	2	2	1	1	3	2	2	2	1	1	9	2	3	3	4	9	3	2	2	1	4	2	3	2	3	2	0	1	2	2	2	2	2	2	2	9	3	4	1	0	1	2	2	9	1	9	1
c2_13766_chr01	1	0	0	0	1	0	0	0	0	1	0	0	1	1	0	1	1	1	0	0	1	0	1	0	1	0	1	0	0	0	0	1	1	0	0	1	0	0	1	1	0	0	0	1	0	1	1	1	0
c2_13856_chr05	0	1	0	1	1	0	1	0	0	0	1	0	1	1	1	0	1	1	0	0	1	0	1	0	0	0	1	0	0	0	1	1	0	1	0	0	0	1	1	1	1	1	0	0	1	1	1	1	0
c2_13908_chr07	2	0	1	2	1	0	1	1	0	2	0	0	1	1	2	1	2	0	2	1	1	1	1	1	0	2	0	1	2	1	1	2	2	1	1	1	1	1	2	1	1	1	1	1	2	1	1	1	1
c2_13951_chr12	1	2	2	2	2	1	0	2	1	2	2	2	1	1	1	1	2	2	0	2	1	1	1	2	1	0	1	3	1	2	1	2	1	1	0	1	2	2	2	1	2	1	1	1	9	2	0	1	1
c2_14064_chr03	1	2	2	1	2	1	1	0	1	2	2	1	2	0	1	2	1	3	1	1	1	1	3	2	1	0	2	2	2	2	1	2	2	2	1	1	2	1	0	2	2	3	2	2	2	2	2	1	2
c2_14258_chr03	1	0	0	0	1	1	1	1	1	1	9	1	0	0	1	1	1	0	1	1	1	0	0	0	0	1	0	1	0	1	1	1	0	1	9	0	0	1	1	0	0	9	0	1	1	0	0	0	0
c2_14366_chr01	1	1	1	0	0	2	2	1	1	1	1	1	1	2	1	1	1	0	1	1	0	0	1	1	2	2	2	0	1	2	1	0	0	1	1	1	0	2	0	0	1	1	1	0	2	0	1	1	1
c2_14424_chr03	1	0	0	1	0	0	1	0	1	0	0	1	1	1	1	1	1	0	0	1	1	1	0	0	0	1	0	1	0	1	0	0	0	1	1	1	0	1	0	1	1	1	1	0	1	0	0	1	1
c2_14467_chr01	0	2	1	1	1	2	1	2	1	0	1	1	1	1	1	2	1	1	1	1	0	1	1	2	1	2	0	0	1	2	1	1	1	2	1	0	1	2	1	1	0	1	2	0	1	0	1	0	2
c2_14468_chr01	0	2	1	1	1	9	1	2	1	0	1	1	1	1	1	2	1	1	1	1	0	1	1	2	1	2	0	0	1	2	1	1	1	9	1	0	1	9	1	1	0	1	9	0	1	0	1	0	9
c2_14489_chr01	0	2	1	1	1	2	1	2	1	0	1	1	1	1	1	2	1	1	1	1	0	1	1	2	1	2	0	1	1	2	1	1	1	2	1	0	1	2	1	1	0	1	2	0	1	0	1	0	2
c2_14491_chr01	2	2	2	1	2	3	2	2	2	1	2	2	2	3	1	3	2	2	2	2	1	2	2	3	3	3	1	1	2	3	2	2	2	3	2	2	2	3	2	2	1	2	3	1	1	1	3	1	3
c2_14493_chr01	0	2	1	1	1	2	1	2	1	0	1	1	1	1	1	2	1	1	1	1	0	1	1	2	1	2	0	1	1	2	1	1	1	2	1	0	1	2	1	1	0	1	2	0	1	0	1	0	2
c2_14704_chr01	1	1	1	0	0	1	2	1	2	0	1	2	9	1	2	1	0	0	1	2	1	1	0	9	9	1	1	2	9	2	1	1	2	0	0	1	1	1	0	9	2	2	0	9	2	1	2	9	0
c2_14708_chr01	0	1	1	1	1	0	1	1	1	1	0	1	1	0	1	1	0	9	9	1	1	1	1	1	1	1	1	1	0	0	0	1	0	0	0	1	1	1	0	0	0	1	1	0	0	0	0	1	0
c2_14709_chr01	0	1	1	1	1	0	1	1	1	1	0	1	1	0	1	1	0	9	9	1	1	1	1	1	1	1	1	1	0	0	0	1	0	0	0	1	1	1	0	0	0	1	1	0	0	0	0	1	9
c2_14741_chr01	1	1	1	1	2	1	1	2	1	1	1	1	2	1	2	2	0	2	2	2	1	1	2	1	2	1	2	2	0	2	1	1	0	0	1	2	1	2	0	0	1	2	1	1	0	1	1	1	1
c2_1475_chr10	0	1	1	9	1	0	9	1	0	1	1	1	0	1	1	0	1	1	0	1	1	0	1	1	0	0	0	0	1	1	0	0	1	1	0	0	1	1	0	1	1	0	0	0	1	0	1	9	0
c2_14760_chr01	1	1	9	2	0	0	1	2	2	1	9	1	1	1	1	2	1	1	1	1	1	2	1	1	9	9	0	1	1	9	9	2	9	1	1	2	1	9	1	1	1	1	1	1	2	2	1	1	9
c2_14761_chr01	0	1	1	9	1	0	9	9	1	9	9	9	9	0	9	9	0	9	9	9	9	1	1	1	9	9	9	1	0	1	9	1	0	0	0	1	9	1	0	0	0	9	1	0	0	0	9	1	0
c2_14762_chr01	0	1	1	1	1	0	1	1	1	1	0	1	1	0	1	1	0	9	9	1	1	1	1	1	1	1	1	1	0	9	0	1	0	0	0	1	1	1	0	0	0	1	1	0	0	0	0	1	0
c2_14763_chr01	0	1	1	9	1	0	9	9	1	1	0	9	1	0	1	1	0	9	9	1	1	9	1	1	9	9	1	1	0	9	0	1	0	0	0	1	9	1	0	0	0	1	9	0	0	0	0	1	0
c2_14767_chr01	1	1	0	2	0	0	1	2	2	1	1	1	1	1	1	2	1	1	1	1	1	2	1	1	0	0	0	1	1	0	0	2	9	1	1	2	1	0	9	1	1	1	1	1	2	2	1	1	0
c2_14772_chr01	0	1	1	1	1	0	1	1	1	1	0	1	1	0	1	1	0	9	9	1	1	1	1	1	1	1	1	1	0	1	0	1	0	0	0	1	1	1	0	0	0	1	1	0	0	0	0	1	0
c2_14794_chr01	1	1	1	0	0	1	2	1	2	0	1	2	0	1	2	1	0	0	1	2	0	1	0	0	0	1	1	2	9	2	1	1	2	0	0	1	1	1	0	0	2	2	0	0	2	1	2	0	0
c2_14827_chr01	0	1	1	1	1	0	1	1	1	1	0	1	1	0	1	1	0	9	9	1	1	1	1	1	1	1	1	1	0	1	0	1	0	0	0	1	1	1	0	0	0	1	1	0	0	0	0	1	0
c2_14838_chr01	1	1	0	2	0	0	1	2	2	1	1	1	1	1	1	2	1	1	1	1	1	2	1	1	0	0	0	1	1	0	0	2	9	1	1	2	1	0	2	1	1	1	1	1	2	2	1	1	0
c2_14840_chr01	1	1	0	9	0	0	1	2	2	1	1	1	1	1	1	2	1	1	1	1	1	2	1	1	0	0	0	1	1	0	0	2	9	1	1	2	1	0	2	1	1	1	1	1	2	2	1	1	0
c2_14843_chr01	1	1	0	2	0	0	1	2	2	1	1	1	1	1	1	2	1	1	1	1	1	2	1	1	0	0	0	1	1	0	0	2	9	1	1	2	1	0	2	1	1	1	1	1	2	2	1	1	0
c2_14848_chr01	0	1	9	1	1	0	9	1	1	1	0	9	1	0	1	1	0	9	9	1	1	9	1	9	1	1	1	1	0	1	0	1	0	0	0	1	9	1	0	0	0	1	1	0	0	0	0	1	0
c2_1485_chr09	1	2	2	1	1	1	2	1	9	1	0	1	9	2	1	2	9	9	2	2	1	9	2	1	1	1	9	2	2	9	2	1	3	2	1	2	9	2	2	2	2	9	2	0	2	1	2	2	2
c2_1486_chr09	1	2	2	1	1	1	2	1	2	1	0	1	3	2	1	2	2	3	2	2	1	1	2	1	1	1	1	2	2	2	2	1	3	2	1	2	3	2	2	2	2	2	2	0	2	1	2	2	2
c2_1493_chr09	1	2	2	1	1	1	2	1	2	1	0	1	3	2	1	2	2	3	2	2	1	1	2	1	1	1	1	2	2	2	9	1	3	2	1	2	3	2	2	2	2	2	2	0	2	1	2	2	2
c2_14930_chr04	0	1	1	1	0	0	0	0	1	9	1	0	1	0	1	0	0	0	0	1	1	9	1	0	1	0	1	1	1	0	1	1	0	0	0	1	0	1	0	1	0	0	0	9	1	0	0	0	0
c2_1494_chr09	1	1	1	1	0	0	2	9	1	0	0	9	2	1	0	1	9	2	1	1	1	0	1	0	9	0	1	2	2	9	9	1	2	1	1	1	2	1	2	1	2	1	2	0	2	0	2	1	2
c2_14950_chr11	1	1	1	2	0	0	1	1	0	1	1	2	1	0	1	2	1	1	1	1	2	1	1	2	1	2	1	1	2	1	1	1	1	1	1	0	2	1	2	2	1	1	1	1	1	1	1	1	1
c2_15018_chr02	2	1	3	0	0	2	3	0	1	2	1	1	3	1	1	2	9	0	2	1	9	2	3	9	9	1	3	9	9	3	3	2	9	3	1	1	9	2	0	0	3	2	2	1	2	2	2	2	2
c2_15021_chr02	2	1	2	0	0	2	2	0	1	2	1	1	2	1	1	2	1	0	1	1	9	1	3	1	3	1	3	2	2	9	2	2	3	3	1	1	3	2	0	0	2	2	2	1	2	2	2	2	2
c2_15040_chr02	2	1	2	0	0	2	2	0	1	2	1	1	2	1	1	2	1	0	1	1	9	1	3	2	3	1	3	2	2	2	2	2	3	9	1	9	3	2	0	0	2	2	2	1	2	2	2	2	2
c2_15048_chr02	1	0	0	0	0	1	0	0	1	1	0	1	1	0	1	1	0	0	0	0	9	0	1	0	1	1	9	0	1	0	0	0	1	1	0	1	1	1	0	0	0	1	1	1	1	1	1	1	1
c2_15066_chr02	1	0	1	0	0	1	9	0	0	0	0	0	0	1	0	0	1	0	1	1	0	0	1	1	1	0	0	1	0	1	9	1	1	1	1	0	1	1	0	0	1	0	1	0	0	0	0	1	0
c2_15067_chr02	1	0	1	0	0	1	1	0	0	0	0	0	0	1	0	0	1	0	1	1	0	0	1	1	1	0	0	1	0	1	1	1	1	1	1	0	1	1	0	0	1	0	1	0	0	0	0	1	0
c2_15068_chr02	1	0	0	0	0	1	0	0	1	1	0	1	1	0	1	1	0	0	0	0	9	0	1	0	1	1	9	0	1	0	0	0	1	1	0	9	1	1	0	0	0	1	1	1	1	1	1	1	1
c2_1511_chr09	1	2	2	1	1	1	2	1	2	1	0	1	3	2	1	2	2	3	2	2	1	1	2	1	1	1	1	2	2	2	9	1	3	2	1	2	3	2	2	2	2	2	2	0	2	1	2	2	2
c2_1533_chr03	1	1	1	1	1	1	0	2	0	1	0	1	2	2	1	0	0	0	0	1	1	2	0	1	2	1	0	0	1	1	1	1	1	0	1	1	1	1	2	1	1	0	1	1	0	1	1	2	1
c2_15331_chr11	1	1	2	1	2	1	1	1	2	1	1	0	2	1	1	0	0	1	1	1	0	2	1	2	1	1	1	1	0	0	0	2	1	0	1	1	0	1	1	1	0	1	0	2	1	1	1	1	1
c2_15336_chr11	1	1	2	1	9	1	1	1	2	1	1	0	9	1	1	0	0	1	1	1	0	9	2	2	1	1	1	1	0	0	0	2	1	0	1	1	0	1	1	1	0	1	0	9	1	2	1	1	1
c2_15337_chr11	1	1	2	1	2	1	1	1	2	1	1	9	2	1	1	0	0	1	1	1	0	2	9	2	1	1	1	1	0	9	9	2	1	0	1	1	0	1	1	1	0	1	9	2	1	1	1	1	1
c2_15388_chr11	1	0	0	1	0	0	0	1	0	1	0	1	0	0	0	1	0	1	1	0	1	0	1	1	0	1	0	1	1	1	1	0	0	0	1	0	1	1	1	0	0	0	0	1	1	1	1	0	1
c2_1556_chr03	1	2	1	2	1	2	9	1	9	0	9	9	1	2	2	2	9	9	3	2	1	2	2	2	1	2	3	2	9	1	2	0	1	9	1	2	2	2	1	1	2	1	1	1	2	2	2	1	2
c2_1567_chr03	1	1	2	1	1	0	1	0	1	2	2	1	1	0	0	1	1	2	0	0	1	0	2	1	1	0	1	1	0	1	0	2	2	1	1	1	1	0	0	2	1	2	2	1	2	1	1	1	1
c2_15796_chr08	0	1	1	1	0	0	9	1	0	0	0	1	1	0	1	0	0	1	0	1	1	1	0	1	0	0	0	0	1	0	9	0	1	0	0	0	0	0	0	0	1	9	1	0	0	1	0	1	0
c2_15826_chr08	2	2	2	2	3	2	1	1	2	3	3	3	2	1	1	3	3	1	2	2	2	1	3	1	3	2	3	2	3	1	0	2	2	3	3	2	2	1	2	1	2	1	1	3	2	3	2	2	1
c2_15829_chr08	2	2	2	2	1	2	3	3	2	1	1	1	2	3	3	1	1	3	2	2	2	3	1	3	1	2	1	2	1	3	4	2	2	1	1	2	2	3	2	3	2	3	3	1	2	1	2	2	3
c2_15859_chr08	2	2	2	2	1	2	3	3	2	1	1	1	2	3	3	1	1	3	2	2	2	3	1	3	1	2	1	2	1	3	4	2	2	1	1	2	2	3	2	3	2	3	3	1	2	1	2	2	3
c2_15908_chr07	1	1	0	0	1	0	0	1	1	2	0	1	1	1	2	1	0	1	1	2	0	1	2	9	0	1	0	1	1	0	1	1	1	0	1	1	2	1	2	2	1	2	1	2	1	0	1	1	1
c2_15923_chr07	1	1	0	0	1	0	0	1	1	2	0	1	1	1	2	1	0	1	1	9	0	1	2	1	0	1	0	1	1	0	1	1	1	0	1	1	2	1	2	2	1	2	1	2	1	0	9	1	1
c2_15929_chr07	2	1	1	1	1	0	1	2	1	3	0	1	1	2	3	2	1	2	2	2	1	1	2	2	0	2	0	1	2	1	1	2	2	1	2	2	3	2	3	2	2	2	2	2	2	1	9	1	1
c2_16004_chr07	0	1	1	1	1	0	0	0	1	1	9	1	0	0	1	0	1	1	0	1	1	1	0	0	0	1	1	0	1	1	1	1	0	0	1	0	1	0	0	0	0	0	0	0	1	0	1	1	0
c2_16168_chr12	1	0	0	1	0	1	1	1	0	0	0	0	1	0	0	1	1	1	1	1	0	1	0	0	1	0	0	0	0	1	1	0	0	0	1	1	0	0	1	1	0	1	1	0	1	0	1	1	0
c2_16182_chr12	1	1	0	0	1	0	0	1	2	1	1	2	1	2	9	1	0	0	1	0	0	0	0	9	0	1	1	2	2	1	2	1	1	1	0	0	2	2	1	0	2	1	0	1	1	2	0	2	2
c2_16200_chr12	1	0	0	1	0	1	1	1	0	0	0	0	1	0	0	1	1	1	1	1	0	1	0	0	1	0	0	0	0	1	1	0	0	0	1	1	0	0	1	1	0	1	1	0	1	0	1	1	0
c2_16204_chr12	2	1	2	2	1	3	3	1	1	2	1	1	3	2	2	2	3	2	2	2	2	3	2	2	2	2	1	1	0	3	2	1	2	2	3	1	1	0	2	3	2	2	3	2	2	2	2	2	1
c2_16275_chr09	1	2	1	1	2	2	2	2	1	2	3	2	9	1	2	1	2	0	1	2	1	2	2	2	3	2	2	1	1	2	2	2	0	1	2	0	0	2	1	1	1	1	1	2	1	1	2	1	2
c2_16286_chr12	1	1	2	1	1	1	0	1	0	2	2	1	1	0	9	0	2	2	0	1	1	1	1	2	1	0	1	2	1	1	0	2	0	0	0	1	1	2	9	1	2	0	1	1	9	1	0	1	1
c2_16298_chr12	1	0	0	0	0	0	0	0	1	1	1	1	0	0	9	1	0	0	0	0	0	0	0	0	1	1	1	0	1	0	1	1	1	1	0	0	1	0	1	1	0	1	0	0	0	1	1	1	0
c2_16302_chr12	2	1	2	1	1	1	0	1	1	3	3	2	1	0	2	1	2	2	0	1	1	1	1	2	2	1	2	2	2	1	1	3	1	1	0	1	2	2	2	2	2	1	1	1	1	2	1	2	1
c2_16315_chr09	1	0	0	0	1	1	9	1	0	9	9	9	0	9	9	0	9	0	0	9	0	9	1	9	9	9	0	0	0	9	0	0	0	0	9	0	0	9	0	0	0	0	0	0	0	0	9	0	1
c2_16362_chr02	1	0	1	1	1	1	9	1	1	1	1	0	0	1	0	1	1	1	1	1	1	0	0	0	0	1	0	1	0	0	1	1	1	0	0	0	1	1	1	0	1	1	0	1	1	0	0	1	0
c2_164_chr03	1 0	0	0	0	0	1	0	1	0	0	0	0	0	0	0	1	1	1	1	1	0	1	0	0	1	0	9	1	0	1	0	0	0	0	1	1	1	0	0	1	0	0	0	9	0	0	1	0	0
c2_16424_chr01	1	1	1	1	2	9	0	1	1	2	2	1	0	1	1	1	1	2	1	0	1	2	0	1	2	1	1	1	1	0	1	2	2	1	0	1	2	1	1	1	0	1	1	1	0	0	1	2	2
c2_16425_chr01	1	1	1	9	2	0	0	1	1	2	2	1	0	1	1	1	1	2	1	0	1	2	0	1	2	1	1	1	1	0	1	2	2	1	0	1	2	1	1	1	0	1	1	1	0	0	1	2	2
c2_16426_chr01	1	2	2	2	2	0	1	1	2	2	3	2	1	2	9	9	1	2	1	1	2	3	0	1	2	1	1	2	2	1	1	3	3	2	0	2	2	1	1	1	1	2	1	2	1	0	1	2	2
c2_16466_chr01	2	2	2	2	3	1	1	2	2	3	2	2	1	1	2	3	3	4	3	0	2	2	2	2	2	1	2	2	1	0	3	3	3	2	2	2	4	2	4	4	1	1	3	2	1	2	2	3	2
c2_16571_chr03	2	1	2	1	3	1	2	1	3	2	1	1	2	1	1	2	2	1	2	1	1	1	2	2	2	1	2	1	3	1	2	2	1	1	1	2	1	2	1	2	1	1	1	1	2	2	2	1	1
c2_16675_chr03	1	1	1	0	1	0	0	2	2	1	2	2	0	0	0	1	2	1	0	0	2	0	1	0	0	1	2	2	1	0	2	1	0	0	2	2	2	1	9	0	2	1	2	2	1	0	2	0	1
c2_16679_chr03	1	1	1	0	1	0	0	2	2	1	2	2	0	0	0	1	2	1	0	0	2	0	1	0	0	1	2	2	1	0	2	1	0	0	2	2	2	1	1	0	2	1	2	2	1	0	2	0	1
c2_16682_chr03	2	1	1	1	1	0	1	3	2	1	2	3	0	1	1	2	3	1	0	1	3	1	1	0	1	2	2	3	1	1	2	1	0	1	3	2	2	2	1	1	3	2	3	2	2	1	2	0	2
c2_16709_chr11	0	1	1	1	0	0	1	0	0	0	1	9	1	0	1	1	1	1	0	1	1	1	0	1	1	1	1	0	1	1	0	0	1	1	0	0	1	0	1	1	1	1	1	0	0	0	0	1	0
c2_16712_chr04	2	1	2	1	0	0	1	0	2	1	3	1	2	0	2	1	1	1	0	1	3	1	3	1	2	1	2	2	2	0	2	3	1	1	2	2	9	2	0	2	0	1	1	1	2	0	2	1	1
c2_16720_chr04	1	2	2	2	2	2	1	2	1	2	1	3	2	3	2	2	2	2	2	1	0	3	1	2	1	2	2	2	1	3	1	1	1	2	1	2	2	1	2	1	2	3	2	2	2	2	2	2	1
c2_16722_chr04	2	2	3	2	2	2	1	2	2	3	2	4	2	3	2	3	2	3	2	1	1	3	2	2	1	2	2	3	2	3	2	2	1	2	2	2	2	1	2	2	2	4	3	3	2	2	3	2	1
c2_16744_chr04	0	2	1	1	1	1	1	1	1	2	1	2	1	2	1	2	1	1	1	9	9	2	1	2	9	1	1	1	1	2	9	1	1	1	1	1	1	1	1	9	1	2	1	1	1	1	2	2	1
c2_16777_chr06	2	2	2	2	2	2	2	2	9	1	2	9	9	2	9	0	2	1	2	3	3	2	3	9	3	2	3	1	2	2	3	1	2	1	2	2	9	3	1	2	3	1	3	2	2	3	3	1	2
c2_16785_chr06	1	0	0	0	0	1	0	1	1	1	1	1	0	1	1	1	0	0	1	0	0	0	0	1	0	1	0	0	1	0	0	1	1	1	1	1	0	1	0	0	0	1	0	0	1	1	0	1	0
c2_16804_chr06	1	0	0	0	0	1	0	1	1	1	1	1	0	1	1	1	0	0	1	0	0	0	0	1	0	1	0	0	1	0	0	1	1	1	1	1	0	1	0	0	0	1	0	0	1	1	0	1	0
c2_16824_chr07	2	0	1	0	1	1	1	1	0	1	1	2	1	2	1	1	0	1	1	0	0	1	1	0	1	1	2	2	2	2	1	1	1	0	1	1	1	1	1	0	0	1	0	1	1	1	9	1	0
c2_16846_chr07	0	1	0	0	1	1	1	1	1	0	1	0	1	0	0	1	1	0	1	0	1	0	1	1	0	0	1	1	1	1	0	0	1	1	0	1	0	0	1	1	0	0	1	1	0	1	0	0	1
c2_16847_chr07	0	1	0	0	1	9	9	1	9	0	1	0	1	0	0	1	9	0	1	0	1	0	1	1	0	0	1	1	1	1	0	0	1	1	0	1	0	0	1	1	0	0	1	1	0	1	0	0	1
c2_16848_chr07	0	1	0	0	1	1	1	1	1	0	1	0	1	0	0	1	1	0	1	0	1	0	1	1	0	0	1	1	1	1	0	0	1	1	0	1	0	0	1	1	0	0	1	1	0	1	0	0	1
c2_16915_chr12	1	0	0	9	0	0	0	0	1	1	1	1	0	9	9	1	0	0	0	0	0	0	0	0	9	9	9	0	9	0	9	1	9	9	0	0	9	0	9	9	0	9	0	0	0	1	9	1	0
c2_16930_chr12	1	1	2	1	1	1	0	1	0	2	2	1	1	0	9	0	2	2	0	1	1	1	1	2	1	0	1	2	1	1	0	2	0	0	0	1	1	2	1	1	2	0	1	1	1	1	0	9	1
c2_16994_chr08	1	0	1	1	0	1	0	1	0	0	1	0	0	1	1	0	0	0	1	0	0	1	0	0	1	1	0	0	0	1	0	1	1	0	1	1	0	1	1	1	0	1	1	0	1	0	1	1	0
c2_16998_chr08	1	0	1	1	0	1	0	1	0	9	1	9	0	1	1	9	0	0	1	9	9	1	0	9	1	1	9	0	0	1	9	1	1	9	1	1	9	1	1	1	9	1	1	0	1	9	1	1	0
c2_16999_chr08	1	0	1	1	0	1	0	1	0	0	1	0	0	1	1	0	0	0	1	0	0	1	0	0	1	1	0	0	0	1	0	1	1	0	1	1	0	1	1	9	0	1	1	0	1	0	1	1	0
c2_17060_chr08	1	2	9	9	9	1	2	2	2	2	0	2	9	2	9	1	9	2	1	2	2	9	9	9	0	1	2	2	0	9	2	2	9	9	0	1	9	2	9	2	2	2	2	2	9	1	2	2	2
c2_17094_chr08	1	1	0	0	1	1	9	1	9	1	0	1	1	2	1	1	1	2	0	1	0	1	0	9	0	1	1	2	0	9	9	2	0	1	0	0	9	9	1	1	1	1	1	9	1	1	1	1	9
c2_17133_chr08	0	1	1	1	0	0	0	1	1	1	0	1	9	0	1	0	0	1	1	1	1	1	1	1	0	0	1	0	0	0	0	0	9	0	0	1	0	0	0	1	1	1	1	1	0	0	1	1	1
c2_1717_chr03	1	0	0	1	0	0	1	0	1	0	0	0	0	1	1	0	1	1	1	0	1	1	1	0	0	1	1	1	0	0	1	0	0	0	0	1	0	1	0	1	1	0	0	0	1	0	0	1	0
c2_1718_chr03	2	1	2	1	2	1	2	1	2	2	3	2	1	9	1	2	2	2	1	2	2	9	2	1	1	1	1	2	2	2	1	3	2	2	2	0	1	1	1	2	1	3	2	2	2	1	1	1	1
c2_17191_chr01	2	2	2	1	9	3	3	2	2	2	2	2	2	2	3	3	3	2	2	1	1	3	3	2	4	2	2	1	1	2	3	1	1	3	3	2	3	3	2	3	2	1	4	1	3	1	2	2	1
c2_17192_chr01	2	2	2	3	9	1	1	2	2	2	2	2	2	2	1	1	1	2	2	3	3	1	1	2	0	2	2	3	3	2	1	3	3	1	1	2	1	1	2	1	2	9	0	3	1	3	2	2	3
c2_17218_chr03	1	0	1	0	1	0	1	0	1	0	0	0	1	0	0	0	0	1	0	0	1	0	0	1	1	1	0	0	1	1	1	1	1	0	0	1	0	0	0	1	0	1	0	0	1	1	0	1	1
c2_17279_chr03	0	1	1	1	1	0	1	0	0	1	0	0	0	1	1	1	1	0	1	1	0	1	1	1	1	0	0	0	1	0	0	0	0	1	0	0	0	1	0	1	0	0	0	0	1	1	1	0	0
c2_17304_chr08	0	1	1	0	0	0	1	1	0	0	0	0	1	0	1	0	0	1	0	1	1	1	0	1	0	0	0	0	1	0	1	1	0	1	0	0	0	0	0	0	0	1	1	0	0	1	0	0	0
c2_17319_chr08	0	1	1	0	0	0	1	1	0	0	0	0	1	0	1	0	0	1	0	1	1	1	0	1	0	0	0	0	1	0	1	1	0	1	0	0	0	0	0	0	0	1	1	0	0	1	0	0	0
c2_17332_chr11	0	1	1	1	0	0	1	0	0	0	1	1	1	0	1	1	1	1	0	1	1	1	0	1	1	1	1	0	1	1	0	0	1	1	0	0	1	0	1	1	1	1	1	0	0	0	0	1	0
c2_17377_chr06	1	1	1	1	1	2	0	1	1	2	1	2	0	1	1	1	1	1	1	2	0	2	1	2	0	2	1	1	2	0	0	1	1	2	1	1	0	1	1	1	1	2	1	1	2	9	9	2	1
c2_17400_chr02	1	0	1	1	1	1	0	1	1	1	0	0	0	1	0	1	1	1	1	1	1	0	0	0	0	1	0	1	0	0	1	1	1	0	0	0	1	1	1	0	1	1	0	1	1	1	0	1	0
c2_17424_chr02	2	1	1	0	2	1	1	2	1	0	1	3	2	1	2	2	2	1	1	2	1	2	2	1	2	2	1	1	2	1	9	2	2	1	1	0	1	0	1	2	1	1	2	0	1	2	3	2	2
c2_17428_chr02	1	2	2	3	1	2	1	2	3	3	1	0	1	3	0	2	2	2	3	1	2	1	2	2	1	2	1	2	0	1	2	1	2	1	2	1	2	2	2	0	3	2	0	2	2	1	1	2	0
c2_17530_chr01	2	2	2	1	0	3	3	2	2	2	2	2	2	2	3	3	3	2	2	1	1	3	3	2	4	2	2	1	1	2	3	1	1	3	3	2	3	3	2	3	2	1	4	1	3	1	2	2	1
c2_17537_chr01	2	2	2	3	4	1	1	2	2	2	2	2	2	2	1	1	1	2	2	3	3	1	1	2	0	2	2	3	9	9	1	3	3	1	1	2	1	1	2	1	9	9	0	3	1	3	9	2	3
c2_17539_chr01	1	0	0	0	0	1	1	0	1	0	1	1	0	1	1	0	0	0	1	0	0	1	0	0	1	1	0	0	1	1	1	0	0	1	0	1	1	1	0	0	1	1	1	0	1	0	1	0	0
c2_17581_chr03	1	1	1	1	1	1	0	2	0	1	0	1	1	2	1	1	0	1	0	1	1	2	0	9	2	1	9	0	1	1	1	1	2	1	1	0	2	0	2	1	2	0	0	1	0	2	1	2	0
c2_17592_chr01	1	2	1	3	3	1	1	2	2	2	2	2	2	1	1	0	0	1	2	3	2	1	1	2	0	2	1	9	3	2	1	9	2	1	1	1	1	1	1	0	9	3	0	2	1	9	1	1	9
c2_17615_chr12	1	2	0	1	3	2	2	3	9	0	9	1	2	2	9	2	9	2	2	2	1	1	0	1	0	1	2	2	1	2	2	1	1	2	2	1	2	1	2	0	2	2	0	1	3	1	1	2	2
c2_17617_chr12	1	2	0	1	9	2	2	3	2	0	9	9	2	2	9	2	0	2	2	2	1	1	0	1	0	1	2	2	1	2	2	1	9	2	2	1	2	1	2	0	2	2	0	1	3	9	1	2	2
c2_17631_chr03	1	0	0	0	1	1	1	1	1	1	1	1	0	0	1	1	1	0	1	1	1	0	0	0	0	1	0	1	0	1	1	1	0	1	1	0	0	1	1	0	0	1	0	1	1	0	0	0	0
c2_17809_chr02	0	1	1	1	1	0	1	0	1	1	1	1	0	0	0	0	0	1	1	0	0	0	1	0	0	0	1	0	0	0	0	1	1	0	1	0	9	0	1	0	0	0	1	1	1	1	0	0	1
c2_17816_chr02	0	1	1	1	1	0	1	0	1	1	1	1	0	0	0	0	0	1	1	0	0	0	1	0	0	0	1	0	0	0	0	1	1	0	1	0	9	0	1	0	0	0	1	1	1	1	0	0	1
c2_17858_chr02	2	1	9	1	1	1	2	0	2	1	2	9	1	3	2	2	2	9	1	2	9	2	1	1	2	1	1	1	2	2	1	9	2	1	9	9	9	2	1	2	2	9	2	1	2	2	2	2	2
c2_17896_chr02	2	1	1	2	2	1	3	1	1	2	2	0	9	9	1	9	1	0	1	1	1	9	2	2	2	0	2	2	1	9	9	1	1	2	0	0	0	2	1	1	3	1	1	1	1	1	9	2	1
c2_17897_chr02	0	1	1	1	1	0	1	0	1	1	1	9	0	0	0	0	0	9	1	0	0	0	1	0	0	0	1	0	0	0	0	1	1	0	9	0	9	0	1	0	0	0	1	1	1	1	0	0	1
c2_17899_chr02	0	2	1	1	1	0	1	0	2	1	1	1	0	1	1	1	1	1	1	1	0	1	1	0	1	1	1	0	1	0	0	1	2	0	1	0	2	1	1	1	0	0	2	1	2	2	1	1	2
c2_17900_chr02	0	2	1	1	1	0	1	0	2	1	1	1	0	1	1	1	1	1	1	1	0	1	1	0	1	1	1	0	1	0	0	1	2	0	1	0	9	1	1	1	0	0	2	1	2	2	1	1	2
c2_17914_chr02	2	1	1	2	2	1	3	1	1	2	2	0	2	2	1	2	1	0	1	1	1	2	2	2	2	0	2	2	1	2	1	1	1	2	0	0	0	2	1	1	3	1	1	1	1	1	2	2	1
c2_17921_chr02	2	2	3	2	2	3	1	3	2	2	2	4	2	1	2	1	2	4	3	2	3	1	2	2	1	3	2	2	2	2	9	3	2	2	4	4	4	1	3	2	1	3	2	3	2	2	1	1	2
c2_17925_chr02	2	1	1	2	2	1	9	1	1	2	2	0	2	2	1	2	1	0	1	1	1	2	2	2	2	0	2	2	1	2	2	1	1	2	0	0	0	2	1	1	3	1	1	1	1	1	2	2	1
c2_17926_chr02	2	2	1	2	2	1	3	1	2	2	2	0	2	3	2	3	2	0	1	2	1	3	2	2	3	1	2	2	2	2	9	1	2	2	0	0	0	3	1	2	3	1	2	1	2	2	3	3	2
c2_17930_chr02	2	2	1	2	2	1	3	1	2	2	2	0	2	3	2	3	2	0	1	2	1	3	2	2	3	1	2	2	2	2	9	1	2	2	0	0	0	3	1	2	3	1	2	1	2	2	3	3	2
c2_17932_chr02	0	1	1	1	1	0	1	0	1	1	1	1	0	0	0	0	0	1	1	0	0	0	1	0	0	0	1	0	0	0	0	1	1	0	1	0	9	0	1	0	0	0	1	1	1	1	0	0	1
c2_17935_chr02	2	2	3	2	2	3	1	3	2	2	2	4	2	1	2	1	2	4	3	2	3	1	2	2	1	3	2	2	2	2	2	3	2	2	4	4	4	1	3	2	1	3	2	3	2	2	1	1	2
c2_17937_chr02	2	2	3	2	2	9	1	3	2	2	2	4	2	1	2	1	2	4	3	2	3	1	2	2	1	3	2	2	2	2	3	3	2	2	4	4	4	1	9	2	1	9	2	3	2	2	1	1	2
c2_17938_chr02	0	1	1	1	1	0	1	0	1	1	1	1	0	0	0	0	0	1	1	0	0	0	1	0	0	0	1	0	0	0	0	1	1	0	1	0	9	0	1	0	0	0	1	1	1	1	0	0	1
c2_18221_chr04	0	1	1	1	0	0	0	0	1	0	1	0	1	0	1	0	0	0	0	1	1	0	1	0	1	0	1	1	1	0	1	1	0	0	0	1	0	1	0	1	0	0	0	0	1	0	0	0	0
c2_18223_chr04	0	1	1	1	0	0	0	0	1	0	1	0	1	0	1	0	0	0	0	1	1	0	1	0	1	0	1	1	1	0	1	1	0	0	0	1	0	1	0	1	0	0	0	0	1	0	0	0	0
c2_18225_chr04	0	1	1	1	0	0	0	0	1	0	1	0	1	0	1	0	0	0	0	1	1	0	1	0	1	0	1	1	1	0	1	1	0	0	0	1	0	1	0	1	0	0	0	0	1	0	0	0	0
c2_18245_chr11	0	1	1	1	0	0	1	0	0	0	1	1	1	0	1	1	1	1	0	1	1	1	0	1	1	1	1	0	1	1	0	0	1	1	0	0	1	0	1	1	1	1	9	0	0	0	0	1	0
c2_18269_chr03	1	1	1	2	1	1	2	1	9	0	1	1	0	2	0	1	9	1	9	2	1	1	1	1	1	2	2	1	1	0	2	0	1	1	0	1	1	1	1	1	1	1	1	0	1	1	1	1	1
c2_18308_chr03	1	2	1	9	0	9	0	9	0	2	0	9	3	9	1	1	0	1	9	0	9	1	1	9	9	1	1	1	2	9	9	1	9	1	2	3	9	9	9	9	9	1	9	9	0	9	2	2	2
c2_1835_chr03	1	0	0	9	0	0	1	0	9	0	0	0	0	1	1	0	1	1	1	0	9	9	1	0	0	1	1	1	0	0	1	0	0	0	0	9	0	1	0	1	1	0	0	0	1	0	0	1	0
c2_18457_chr03	2	1	3	1	2	1	1	1	1	1	2	9	3	1	2	1	1	2	0	1	0	2	2	2	2	0	1	1	9	1	0	2	3	1	9	1	1	0	1	1	2	1	3	2	2	2	2	2	2
c2_185_chr03	2 1	9	9	0	2	9	1	9	1	1	9	9	2	9	1	9	2	2	1	2	2	2	9	9	2	2	1	2	3	9	1	9	9	2	3	2	2	9	9	3	1	9	9	2	2	2	3	2	2
c2_18502_chr03	2	1	3	1	2	1	1	1	1	1	2	2	3	1	2	1	1	2	0	1	0	2	2	2	2	0	1	1	2	1	0	2	3	1	2	1	1	0	1	1	2	1	3	2	2	2	2	2	2
c2_18503_chr03	2	1	3	1	2	1	1	1	1	1	2	2	3	1	2	1	1	2	0	1	0	2	2	2	2	0	1	1	2	1	0	2	3	1	2	1	1	0	1	1	2	1	3	2	2	2	2	2	2
c2_18506_chr03	2	1	3	1	2	1	1	1	1	1	2	2	3	1	2	1	1	2	0	1	0	2	2	2	2	0	1	1	2	1	0	2	3	1	2	1	1	0	1	1	2	1	3	2	2	2	2	2	2
c2_18507_chr03	2	1	3	1	2	1	9	1	9	1	9	2	3	1	9	1	9	2	0	1	0	2	2	2	2	0	1	1	2	1	0	2	3	9	2	1	9	0	1	9	2	1	3	2	9	9	2	2	2
c2_18526_chr11	0	1	1	1	0	0	1	0	0	0	1	1	1	0	1	1	1	1	0	1	1	1	0	1	1	1	1	0	1	1	0	9	1	1	0	0	1	0	1	1	1	1	1	0	0	0	0	1	0
c2_18549_chr07	0	1	1	1	1	0	0	0	0	1	1	1	0	1	0	0	0	1	0	1	1	0	0	0	0	1	0	0	1	1	1	1	0	1	1	0	1	1	0	0	0	1	0	0	1	0	9	1	1
c2_18570_chr07	1	0	1	1	0	1	0	1	9	0	1	9	9	9	9	0	1	9	1	1	1	9	0	1	1	0	0	0	0	9	1	0	0	1	0	0	9	1	9	1	1	9	1	1	0	0	1	1	1
c2_18573_chr07	1	1	2	2	1	1	0	1	2	1	2	1	0	1	0	0	1	1	1	2	2	0	0	1	1	1	0	0	1	1	2	1	0	2	1	0	1	2	0	1	1	2	1	1	1	0	9	2	2
c2_18661_chr07	1	0	1	1	0	1	0	1	9	0	1	0	0	0	1	0	1	0	1	1	1	0	0	1	1	0	0	0	0	0	1	0	1	1	0	0	0	1	0	1	1	1	1	1	0	0	1	1	1
c2_18666_chr07	1	0	1	1	0	1	0	1	9	0	1	0	0	0	1	0	1	0	1	1	1	0	0	1	1	0	0	0	0	0	1	0	1	1	0	0	0	1	0	1	1	1	1	1	0	0	1	1	1
c2_18667_chr07	0	2	0	1	1	2	2	1	1	0	1	0	2	0	0	1	1	0	2	0	1	1	2	1	1	0	1	2	1	1	1	1	2	1	0	1	0	1	1	1	1	1	2	1	1	2	0	1	1
c2_18683_chr07	1	2	3	2	1	2	0	2	3	2	2	2	0	2	3	1	2	2	1	3	2	1	0	2	2	2	1	0	1	1	2	9	1	2	2	1	2	2	1	2	2	2	1	2	1	0	3	2	2
c2_18684_chr07	0	2	0	1	1	1	2	1	1	0	1	0	2	0	0	1	1	0	2	0	1	1	2	1	1	0	1	2	9	1	1	1	2	1	0	1	0	1	1	1	1	1	2	1	1	2	0	1	1
c2_18787_chr06	1	2	2	0	2	0	2	2	2	1	2	1	3	1	1	2	1	2	1	2	2	0	2	2	2	1	2	2	1	2	2	2	3	1	3	1	2	1	2	1	2	1	3	0	1	9	2	1	2
c2_18788_chr12	1	1	2	0	0	1	1	0	1	2	1	2	0	1	9	2	1	0	1	0	1	1	2	0	2	2	1	0	2	0	2	0	2	2	1	0	1	0	1	2	1	1	1	1	0	2	2	1	1
c2_18791_chr12	0	1	0	0	1	1	1	1	1	0	1	0	1	0	1	1	0	1	1	0	1	1	0	1	0	1	1	0	1	0	0	1	0	0	1	1	0	1	1	0	0	1	0	1	1	1	1	1	1
c2_18825_chr12	0	1	0	0	1	1	1	1	1	0	1	0	1	1	1	1	0	1	1	0	1	1	0	1	0	1	1	0	1	0	9	1	0	0	1	1	0	1	1	0	0	1	0	1	1	1	1	1	1
c2_18838_chr12	0	1	0	1	1	0	0	1	1	0	0	1	0	0	0	0	0	0	0	1	0	0	0	0	0	0	0	1	0	1	1	0	1	1	0	0	1	0	1	0	1	1	0	0	1	0	0	0	0
c2_18842_chr12	1	1	2	0	0	1	1	0	1	2	1	9	0	1	9	2	1	0	1	0	1	1	2	0	2	2	1	0	2	0	2	0	9	2	1	0	9	0	9	2	1	9	1	1	0	2	2	1	1
c2_18855_chr12	1	1	2	0	0	1	1	0	1	2	1	2	0	1	2	2	1	0	1	0	1	1	2	0	2	2	1	0	2	0	2	0	2	2	1	0	1	0	1	2	1	1	1	1	0	2	2	1	1
c2_18892_chr08	1	0	0	1	1	1	1	1	0	0	1	0	0	1	1	0	0	1	1	1	0	0	1	0	1	1	0	9	0	1	1	1	1	0	1	1	0	1	1	1	0	1	1	0	1	0	1	1	1
c2_18918_chr08	1	0	0	1	1	1	1	1	0	0	1	0	0	1	1	0	0	9	1	1	0	0	1	0	1	1	0	0	0	1	1	1	1	0	1	9	0	1	1	1	0	1	1	0	1	0	1	1	1
c2_18924_chr08	2	1	2	2	2	1	9	0	1	2	9	3	1	9	9	2	2	1	1	1	1	1	2	1	2	2	2	2	9	0	9	1	1	9	9	2	9	1	1	9	1	9	9	2	1	9	1	1	0
c2_18945_chr08	1	1	1	2	1	1	2	2	0	0	1	1	1	1	2	0	0	9	1	2	1	1	1	1	1	1	0	0	1	1	2	1	2	0	1	1	0	1	1	1	1	2	2	0	1	1	1	2	1
c2_1898_chr10	1	2	9	1	2	3	1	0	9	9	2	1	3	1	0	2	0	9	1	9	2	1	9	9	2	9	1	2	9	9	9	3	9	9	2	3	9	9	9	2	1	9	9	9	1	2	1	3	2
c2_19001_chr04	2	1	2	1	2	1	1	2	1	1	1	2	1	1	1	1	2	3	2	9	2	1	1	9	2	2	1	2	1	1	2	1	1	2	2	1	2	0	2	3	2	2	9	3	1	1	1	0	1
c2_19013_chr08	1	0	0	1	0	1	1	1	0	0	9	0	0	1	1	0	0	0	1	0	0	9	0	0	9	1	0	0	0	1	1	9	1	0	9	1	0	1	1	9	0	1	9	0	1	0	9	9	1
c2_19018_chr08	0	1	0	0	9	9	1	1	0	0	9	0	9	0	0	1	1	0	0	0	1	0	0	0	1	0	1	0	0	1	0	1	1	0	1	0	0	0	1	1	1	1	1	0	1	1	0	0	1
c2_1905_chr10	1	2	2	1	2	3	1	0	2	2	2	1	3	1	0	2	0	2	1	2	2	1	1	2	2	2	1	2	2	1	2	3	1	2	2	3	1	2	2	2	1	2	2	2	1	2	1	3	2
c2_1908_chr09	0	1	1	0	1	1	0	0	1	1	0	0	1	1	1	1	1	1	1	1	0	1	1	1	0	1	0	0	0	1	0	0	1	1	0	1	1	1	0	1	0	1	0	0	0	1	0	1	0
c2_19080_chr08	0	2	1	1	2	1	1	1	1	0	2	1	1	1	1	2	2	1	1	1	1	9	1	0	2	1	1	1	1	1	9	2	1	1	2	1	0	0	1	1	1	1	1	1	2	1	0	1	1
c2_19081_chr08	0	2	1	1	2	1	1	1	1	0	2	1	1	1	1	9	2	1	1	1	1	0	1	0	2	1	1	1	1	1	0	2	1	1	2	1	0	0	1	1	9	1	1	1	2	1	0	1	1
c2_19085_chr08	0	2	1	1	2	1	1	1	1	0	2	1	1	1	1	2	2	1	1	1	1	0	1	0	2	1	1	1	1	1	0	2	1	1	2	1	0	0	1	1	1	1	1	1	2	1	0	1	1
c2_19125_chr08	1	0	0	1	0	1	1	1	0	0	9	0	0	1	1	0	0	0	1	0	0	1	1	0	1	1	0	0	0	1	1	1	1	0	1	1	0	1	1	1	0	1	1	0	9	0	1	1	1
c2_19135_chr08	0	1	0	0	1	1	1	1	0	0	1	0	1	1	0	1	1	0	0	0	1	0	0	0	1	0	1	0	0	1	0	1	1	0	1	0	0	0	1	1	1	1	1	0	1	1	0	0	1
c2_19144_chr08	0	1	0	0	1	1	1	1	0	0	1	0	1	1	0	1	1	0	1	0	1	0	9	0	1	0	1	0	0	1	0	1	1	0	1	0	0	0	1	1	1	1	1	0	1	1	0	0	1
c2_19223_chr10	1	1	1	0	2	2	0	0	2	1	2	0	2	1	0	1	0	2	0	1	1	1	0	1	2	1	1	2	1	0	2	2	1	2	1	2	0	1	1	1	1	1	1	1	0	1	0	9	2
c2_19420_chr01	0	1	1	0	1	0	1	0	1	1	1	1	1	0	1	0	0	0	1	1	1	1	0	0	0	0	1	1	1	0	1	1	1	0	0	1	1	0	0	0	1	1	1	1	1	1	1	1	0
c2_19427_chr08	2	1	2	0	1	1	1	1	9	1	1	2	9	2	1	1	1	1	2	0	2	2	1	1	1	2	2	9	1	2	1	1	2	1	2	2	2	1	1	1	1	0	1	2	1	1	2	2	9
c2_19430_chr08	0	1	1	0	0	0	1	1	0	0	0	0	1	0	1	0	0	1	0	1	1	1	0	1	0	0	0	0	1	0	1	1	0	1	0	0	0	0	0	0	0	1	1	0	0	1	0	0	0
c2_19431_chr08	1	2	2	0	1	1	1	1	9	1	9	1	2	1	2	1	1	1	2	1	9	2	1	1	1	1	9	9	9	1	1	2	1	1	9	2	1	1	1	1	1	9	1	2	1	2	2	2	2
c2_19439_chr08	2	2	3	0	1	1	2	2	3	1	1	2	3	2	2	1	9	9	2	1	3	3	9	2	9	2	2	3	2	2	2	2	2	2	2	2	9	9	9	1	1	1	2	9	9	2	2	2	9
c2_19442_chr08	2	2	3	0	1	1	2	2	3	1	1	2	3	2	2	1	1	2	2	1	3	3	2	2	1	2	2	9	2	2	2	2	2	2	2	2	2	1	2	1	1	1	2	2	2	2	2	2	3
c2_19537_chr09	1	2	2	1	1	1	2	1	2	1	0	1	3	2	1	2	2	3	2	2	1	1	2	1	1	1	1	2	2	2	9	1	3	2	1	2	3	2	2	2	2	2	2	0	2	1	2	2	2
c2_1962_chr07	2	1	9	9	2	0	1	1	1	3	1	1	1	1	3	1	9	1	9	2	2	9	1	1	0	9	1	1	9	9	2	3	2	1	2	2	9	1	9	9	1	1	9	1	9	1	3	2	1
c2_19627_chr08	0	1	1	0	0	0	1	1	0	0	0	0	1	0	1	0	0	9	0	1	1	1	0	1	0	0	0	0	1	0	1	1	0	1	0	0	0	0	0	0	0	1	1	0	0	1	0	0	0
c2_1964_chr07	0	1	1	1	1	0	0	0	1	1	1	1	0	0	1	0	1	1	0	1	1	1	0	0	0	0	1	0	1	1	1	1	0	0	1	1	1	0	1	0	0	0	0	0	0	0	1	1	0
c2_19701_chr07	2	1	2	3	2	0	1	1	1	3	1	1	1	1	3	1	3	1	2	2	2	2	1	1	0	2	1	1	3	2	2	3	2	1	2	2	2	1	3	1	1	1	1	1	2	1	2	2	1
c2_19704_chr07	0	1	0	0	0	0	0	1	1	0	0	1	0	1	1	1	0	1	0	1	0	0	1	1	0	0	0	0	0	0	1	0	0	1	1	1	1	1	0	0	1	1	1	1	1	0	0	0	0
c2_19707_chr07	0	1	1	1	1	0	0	0	1	1	1	1	0	0	1	0	1	1	0	1	1	1	0	0	0	0	1	0	1	1	1	1	0	0	1	1	1	0	1	0	0	0	0	0	0	0	9	1	0
c2_19746_chr07	1	1	1	1	2	1	0	0	0	2	1	2	1	2	2	0	1	1	0	1	1	2	0	0	0	2	1	1	2	1	2	9	1	0	1	0	9	1	1	0	0	2	0	1	2	0	9	2	0
c2_19787_chr07	1	0	0	1	0	0	1	0	0	9	0	0	0	0	9	1	1	9	0	9	1	0	0	1	0	1	0	0	0	9	0	1	1	1	1	1	9	0	1	1	9	0	9	0	9	1	0	0	1
c2_1980_chr07	0	1	0	0	0	0	0	1	1	0	0	1	0	1	1	1	0	1	0	1	0	0	1	1	0	0	0	0	0	0	1	0	0	1	1	1	1	1	0	0	1	1	1	1	1	0	0	0	0
c2_19803_chr07	1	0	0	1	0	0	1	0	0	9	0	0	0	0	9	9	1	1	0	1	1	0	0	1	0	9	0	0	0	1	0	9	1	9	1	9	9	0	1	1	9	0	9	0	9	9	0	0	1
c2_19826_chr07	1	0	0	1	0	0	1	0	0	1	0	0	0	0	1	1	1	1	0	1	1	0	0	1	0	1	0	0	0	1	0	1	1	1	1	1	1	0	1	1	1	0	1	0	1	1	0	0	1
c2_19897_chr07	1	1	1	1	2	1	0	0	0	2	1	2	1	2	2	0	1	1	0	2	1	2	1	0	0	2	1	1	2	1	2	2	1	0	1	0	2	1	1	0	0	2	0	1	2	0	9	2	0
c2_19898_chr07	1	1	9	9	2	9	0	0	0	2	1	9	9	2	2	0	9	1	0	2	1	1	9	0	0	2	1	9	2	9	1	2	1	0	1	0	9	1	9	0	0	9	0	1	2	0	2	2	0
c2_1993_chr07	2	0	1	2	1	0	1	1	0	2	0	0	1	1	2	1	2	0	2	1	1	1	1	1	0	2	0	1	2	1	1	2	2	1	1	1	1	1	2	1	1	1	1	1	2	1	1	1	1
c2_19940_chr08	2	1	2	0	1	1	1	1	3	1	1	2	2	2	1	1	1	1	2	0	2	2	1	1	1	2	2	3	1	2	1	9	2	1	2	2	2	1	1	1	1	0	1	2	1	1	2	2	2
c2_19951_chr08	2	1	2	0	1	1	1	1	3	1	1	2	2	2	1	1	1	9	2	0	2	2	1	9	1	2	2	3	1	2	1	1	2	1	2	2	2	1	1	1	1	0	1	2	1	1	2	2	2
c2_2000_chr07	2	1	2	3	2	0	1	1	1	3	1	1	1	1	3	1	3	1	2	2	2	2	1	1	0	2	1	1	3	2	2	3	2	1	2	2	2	1	3	1	1	1	1	1	2	1	3	2	1
c2_2002_chr07	2	0	1	2	1	0	1	1	0	2	0	0	1	1	2	1	2	0	2	1	1	1	1	1	0	2	0	1	2	1	1	2	2	1	1	1	1	1	2	1	1	1	1	1	2	1	2	1	1
c2_20069_chr03	1	0	0	1	0	0	9	0	1	0	0	0	0	1	1	0	1	9	1	0	1	9	9	0	0	1	9	9	0	0	0	0	0	0	0	1	0	1	0	1	1	0	0	0	9	0	0	1	0
c2_20097_chr03	1	0	0	1	0	0	1	0	1	0	0	0	0	1	1	0	1	1	1	0	1	1	1	0	0	1	1	1	0	0	0	0	0	0	0	1	0	1	0	1	1	0	0	0	1	0	0	1	1
c2_20113_chr03	1	0	0	1	0	0	1	0	1	0	0	0	0	1	1	0	1	1	1	0	1	1	1	0	0	1	1	1	0	0	0	0	0	0	0	1	0	1	0	1	1	0	0	0	1	0	0	1	1
c2_20124_chr03	0	1	1	1	1	1	1	1	1	0	0	1	0	1	1	1	1	0	1	1	0	0	0	1	1	1	1	0	1	0	0	0	1	1	1	0	0	0	0	0	0	0	1	0	1	1	1	0	1
c2_20164_chr03	1	0	0	0	1	1	0	1	1	1	9	1	0	0	1	1	1	0	1	1	1	0	0	0	0	1	1	1	1	1	1	1	0	1	1	0	0	1	1	0	0	9	1	1	0	0	0	0	0
c2_20176_chr03	0	1	1	1	1	1	1	1	1	0	0	1	0	1	1	1	1	0	1	1	0	0	0	1	1	1	1	0	1	0	0	0	1	1	1	0	0	0	0	0	0	0	1	0	1	1	1	0	1
c2_20179_chr03	1	0	0	0	1	1	0	1	1	1	1	1	0	0	1	1	1	0	1	1	1	0	0	0	0	1	1	1	1	1	1	1	0	1	1	0	0	1	1	0	0	1	1	1	0	0	0	0	0
c2_20259_chr03	2	2	2	2	3	3	1	4	2	2	1	3	2	3	3	2	2	0	2	3	2	2	0	2	3	3	2	1	3	2	2	2	2	2	3	1	2	2	3	1	2	1	2	2	1	2	2	2	1
c2_20274_chr03	2	2	3	3	3	3	1	4	2	2	1	3	3	3	3	2	3	9	3	3	9	3	9	3	3	3	2	1	3	9	3	2	9	2	3	1	2	9	3	1	2	1	2	2	1	2	2	2	1
c2_2031_chr07	2	1	2	3	2	0	1	1	1	3	1	1	1	1	3	1	3	1	2	2	2	2	1	1	0	2	1	1	3	2	2	3	2	1	2	2	2	1	3	1	1	1	1	1	2	1	3	2	1
c2_20347_chr03	2	2	2	3	9	3	1	4	2	2	1	2	1	3	3	9	2	1	2	2	2	2	2	2	3	2	9	1	9	2	2	2	2	9	9	0	2	2	9	1	9	0	2	2	1	2	2	2	1
c2_20473_chr09	1	0	0	0	1	1	1	9	0	1	1	1	0	1	1	0	1	0	0	1	0	1	1	1	1	1	0	0	0	1	0	0	0	0	1	0	0	1	0	0	0	0	0	0	0	0	1	1	1
c2_20500_chr01	1	0	1	0	0	1	1	0	1	0	1	1	0	1	0	0	0	0	1	0	1	1	0	0	1	1	0	0	1	1	1	0	0	1	1	1	1	1	0	0	1	1	9	0	1	0	1	0	1
c2_20505_chr01	1	0	0	0	1	0	0	0	0	1	0	0	1	1	0	1	1	1	0	0	1	0	1	0	1	0	1	0	0	0	0	1	1	0	0	1	0	0	1	1	0	0	0	1	0	1	1	1	0
c2_20517_chr01	1	2	2	1	9	2	2	2	2	0	2	2	1	2	1	1	1	1	2	1	1	2	1	2	2	3	0	1	2	3	2	1	1	3	2	1	2	3	1	1	1	2	2	0	2	0	2	0	3
c2_20618_chr09	2	1	3	1	2	0	2	9	1	0	9	1	3	1	0	2	1	3	9	1	2	1	0	2	2	1	2	2	1	2	2	2	2	2	1	2	1	1	3	1	2	1	1	1	2	1	2	1	1
c2_20667_chr09	0	1	0	1	1	1	0	0	1	0	1	1	1	0	1	0	0	0	0	0	1	0	1	0	0	1	0	0	1	1	1	0	0	0	1	0	0	1	1	1	1	0	0	1	0	1	1	0	9
c2_20698_chr09	1	1	2	0	1	0	2	1	1	0	0	1	2	0	0	1	0	2	1	0	1	0	0	1	2	0	1	1	1	1	1	2	1	1	0	2	1	0	2	0	1	1	1	1	1	1	2	1	1
c2_2074_chr07	0	1	1	1	1	0	0	0	1	1	1	1	0	0	1	0	1	1	0	1	1	1	0	0	0	0	1	0	1	1	1	1	0	0	1	1	1	0	1	0	0	0	0	0	0	0	9	1	0
c2_20798_chr01	1	1	1	0	1	1	2	1	1	1	0	0	2	2	2	2	2	1	1	2	1	0	2	1	2	1	1	1	0	2	0	1	1	2	1	1	0	1	2	2	0	0	0	1	1	1	1	1	1
c2_20799_chr01	1	1	1	0	1	1	2	1	1	1	0	0	2	2	2	2	2	1	1	2	1	0	2	1	2	1	1	1	0	9	0	1	1	2	1	1	0	1	2	2	0	0	0	1	1	1	1	1	1
c2_20803_chr01	2	2	1	2	3	9	2	3	2	2	1	1	9	2	2	3	2	2	2	3	1	1	2	2	2	2	1	1	2	4	1	9	2	9	9	1	1	2	2	2	1	9	1	2	2	2	2	1	9
c2_20895_chr01	1	1	1	0	1	1	2	1	1	1	0	0	2	2	2	2	2	1	1	2	1	0	2	1	2	1	1	0	0	2	0	1	1	2	1	1	0	1	2	2	0	0	0	1	1	9	1	1	1
c2_20944_chr11	2	0	1	1	2	1	2	1	2	0	1	0	0	1	1	1	1	1	1	1	0	1	0	1	1	1	1	1	1	1	1	0	1	1	1	2	1	0	1	0	1	1	0	1	1	0	2	1	1
c2_20945_chr11	0	1	0	1	1	1	1	1	0	1	0	1	1	1	0	0	0	0	0	1	1	1	0	0	0	1	0	1	1	0	1	0	0	1	1	1	1	0	1	1	1	1	9	0	0	0	0	0	0
c2_20946_chr11	2	2	2	2	0	1	1	2	1	3	3	3	3	2	3	2	2	2	2	2	3	2	4	3	2	1	2	1	2	3	2	3	3	2	2	1	2	3	2	2	2	2	3	2	3	4	1	3	3
c2_20948_chr11	0	1	0	1	1	1	1	1	0	1	0	1	1	1	0	0	0	0	0	1	1	1	0	0	0	1	0	1	1	0	1	0	0	1	1	1	1	0	1	1	1	1	1	0	0	0	0	0	0
c2_20970_chr11	0	1	0	1	1	1	1	1	0	1	0	1	1	1	0	0	0	0	0	1	1	1	0	0	0	1	0	1	1	0	1	0	0	1	1	1	1	0	1	1	1	1	1	0	0	0	0	0	0
c2_21020_chr11	1	2	2	1	3	3	2	1	2	2	0	1	1	1	0	2	1	2	2	3	1	1	0	0	2	2	1	3	1	1	2	1	0	1	1	2	2	1	2	2	2	1	9	1	0	0	2	1	1
c2_21071_chr11	2	2	1	9	0	1	1	2	1	2	3	9	9	2	3	2	2	2	2	1	3	9	4	9	2	1	2	1	2	3	2	3	9	2	2	1	2	9	2	2	2	2	9	2	9	4	1	9	3
c2_21098_chr01	1	1	0	1	1	2	2	0	9	1	0	0	2	1	1	2	1	2	1	0	0	0	0	1	2	1	1	2	1	2	9	1	9	2	1	2	0	0	0	1	1	1	9	1	1	1	1	1	2
c2_21233_chr01	2	2	3	1	2	2	3	2	3	2	2	3	2	2	4	3	2	2	3	4	3	1	1	2	1	1	3	2	2	2	2	3	3	2	2	2	3	2	2	2	2	3	2	2	3	4	4	1	1
c2_21234_chr01	0	1	0	1	1	1	1	0	1	0	0	0	1	1	0	1	0	9	0	0	0	0	0	1	1	1	0	0	1	9	1	0	1	1	0	0	0	0	0	1	0	0	1	0	0	0	0	1	1
c2_21236_chr01	1	2	3	1	2	1	2	2	2	1	2	3	1	2	3	2	1	1	2	3	3	1	1	2	0	1	2	1	2	1	2	2	2	1	1	1	3	2	2	2	1	2	2	1	2	3	3	1	1
c2_21314_chr00	0	1	1	0	1	1	0	0	1	1	0	0	1	1	1	1	1	1	1	1	0	1	1	1	0	1	0	0	0	1	0	0	1	1	0	1	1	1	0	1	0	1	0	0	0	1	0	1	0
c2_21331_chr00	0	1	1	0	1	1	0	0	1	1	0	0	1	1	1	1	1	1	1	1	0	1	1	1	0	1	0	0	0	1	0	0	1	1	0	1	1	1	0	1	0	1	0	0	0	1	0	1	0
c2_21332_chr00	1	2	2	1	1	1	2	1	2	1	0	1	3	2	1	2	2	3	2	2	1	1	2	1	1	1	1	2	2	2	2	1	3	2	1	2	3	2	2	2	2	2	2	0	2	1	2	2	2
c2_21573_chr04	0	1	0	1	1	1	1	0	9	1	0	9	0	1	0	1	1	1	0	1	0	1	1	1	9	1	1	1	9	0	1	1	1	1	1	9	0	0	0	0	0	1	9	1	1	1	1	1	0
c2_21578_chr04	0	2	1	1	1	1	1	1	1	1	9	1	1	1	1	1	2	2	1	1	1	1	1	1	1	2	1	1	0	0	2	1	1	1	2	0	1	9	1	1	1	1	2	1	2	1	2	1	1
c2_21579_chr04	0	1	0	9	1	1	1	0	0	1	0	0	0	1	0	9	1	1	0	1	0	9	1	9	0	1	1	1	0	0	1	1	9	1	1	0	0	0	0	0	0	1	9	1	1	9	1	9	0
c2_21590_chr04	1	0	1	0	1	1	0	0	0	1	1	1	1	1	1	0	1	1	1	1	0	0	0	1	0	1	1	0	1	1	0	0	0	1	1	0	0	0	0	0	0	1	1	1	1	0	0	0	0
c2_21637_chr04	0	1	1	1	1	0	0	0	1	1	1	1	0	0	1	0	1	1	0	1	1	1	0	0	0	0	1	0	1	1	1	1	0	0	1	1	1	0	1	0	0	0	0	0	0	0	9	1	0
c2_21717_chr02	1	2	1	1	2	9	9	1	1	3	2	9	1	2	2	1	9	9	1	1	0	9	1	1	2	2	1	2	2	9	0	1	2	9	1	1	9	2	1	2	9	0	2	1	3	1	1	2	2
c2_21721_chr02	1	2	1	1	2	0	2	1	1	3	2	1	1	2	2	1	1	0	1	1	0	2	1	1	2	2	1	2	2	1	0	1	2	0	1	9	1	2	1	2	0	0	9	1	3	1	1	2	2
c2_21759_chr02	1	2	1	1	3	0	2	1	1	3	2	1	1	2	9	1	1	0	1	1	0	2	1	1	2	3	1	9	3	1	0	2	2	0	1	2	1	3	1	2	0	0	2	9	3	1	1	2	3
c2_2178_chr08	2	2	1	4	9	9	2	2	1	9	9	2	1	2	2	9	9	3	2	3	1	1	9	2	9	2	2	1	2	2	2	2	2	2	2	2	9	3	3	9	9	3	2	2	9	2	2	2	2
c2_2183_chr08	2	2	3	0	1	1	2	2	3	1	1	2	3	2	2	1	1	2	2	9	3	3	1	2	1	2	2	3	2	2	2	2	2	2	2	2	2	1	1	1	1	1	2	2	1	2	2	2	2
c2_21867_chr04	0	1	0	0	1	1	1	1	0	1	0	0	0	1	1	9	1	1	1	1	0	1	1	1	1	1	0	1	0	0	0	1	1	1	1	0	0	1	1	0	0	1	1	0	1	1	1	0	0
c2_21896_chr04	1	2	1	2	2	2	1	1	2	2	2	1	2	2	2	1	2	2	2	3	9	2	2	1	2	3	9	3	2	1	2	2	1	2	1	2	1	1	2	2	0	2	2	9	3	2	1	0	9
c2_21915_chr04	1	1	1	2	1	1	0	0	2	1	2	1	2	1	1	0	1	1	1	2	1	1	1	0	1	2	1	2	2	1	2	1	0	1	0	2	1	0	1	2	0	1	1	1	2	1	0	0	1
c2_21924_chr04	1	1	1	2	1	1	0	0	2	1	2	1	2	1	1	0	1	1	1	2	1	1	1	0	1	2	1	2	2	1	2	1	0	1	0	2	1	0	1	2	0	1	1	1	2	1	0	0	1
c2_21934_chr04	1	1	1	2	1	1	0	0	2	1	2	1	2	1	1	0	1	1	1	2	1	1	1	0	1	2	1	2	2	1	2	1	0	1	0	2	1	0	1	2	0	1	1	1	2	1	0	0	1
c2_21992_chr09	2	2	3	1	2	0	9	3	2	2	1	9	3	2	0	2	9	9	0	2	2	2	0	2	2	1	2	3	1	2	3	2	2	2	2	2	1	1	3	1	3	3	9	2	2	1	2	2	1
c2_21999_chr09	1	1	2	0	1	0	2	1	1	0	0	1	2	0	0	1	0	2	0	0	1	0	0	0	1	0	1	2	1	1	9	1	1	1	0	2	1	1	2	0	9	1	9	0	1	9	2	1	1
c2_2201_chr01	2	1	2	2	2	1	1	1	1	2	1	1	1	1	1	2	3	3	2	0	2	2	2	1	1	0	1	1	0	0	2	3	2	1	2	2	9	2	9	9	1	0	3	2	1	2	1	2	1
c2_22024_chr09	2	1	3	1	2	0	2	2	1	1	0	1	3	1	0	2	1	3	0	1	2	1	0	1	1	1	2	3	1	2	2	1	2	2	1	2	1	1	3	1	3	1	1	1	2	1	2	1	1
c2_22040_chr09	1	1	2	0	1	0	9	1	1	0	0	9	9	0	0	1	0	9	0	0	1	0	0	0	9	0	1	2	1	1	1	1	1	1	0	2	1	1	2	0	9	1	1	9	1	1	2	1	1
c2_22054_chr09	2	1	3	1	2	0	2	2	9	1	0	1	3	1	0	2	1	3	0	1	2	1	0	1	9	1	2	3	9	2	2	1	2	2	1	2	1	9	3	1	3	9	1	9	2	1	2	1	1
c2_22070_chr09	1	1	2	2	2	1	0	1	1	1	1	1	2	1	1	1	1	1	1	1	2	1	1	1	1	2	1	1	1	2	2	1	1	2	2	0	0	2	2	2	2	0	0	1	1	1	1	0	2
c2_22187_chr11	0	1	0	1	1	1	1	1	0	0	0	1	0	1	0	0	1	0	0	0	1	0	0	0	0	1	0	0	1	1	1	0	0	1	1	1	1	0	1	1	1	0	1	0	1	1	1	0	1
c2_22188_chr11	0	1	0	1	1	1	1	1	0	0	0	1	0	1	0	0	1	0	0	0	1	0	0	0	0	1	0	0	1	1	1	0	0	1	1	1	1	0	1	1	1	0	1	0	1	1	1	0	1
c2_22205_chr11	1	2	3	9	2	1	2	1	2	2	2	1	9	1	2	1	0	2	1	2	1	3	9	2	2	2	2	1	1	0	0	3	2	1	1	1	0	9	2	9	1	2	1	9	1	1	9	2	2
c2_22247_chr06	2	0	1	9	2	0	1	0	1	1	0	0	9	0	1	1	0	9	9	1	0	9	1	0	9	1	1	1	0	2	0	0	0	9	0	0	9	9	0	2	9	1	1	9	1	1	1	1	2
c2_22289_chr06	0	1	1	1	0	1	1	1	1	0	0	0	1	0	1	0	1	0	0	0	0	1	1	1	1	0	0	1	0	1	0	0	1	0	1	0	1	1	0	0	1	0	1	1	0	1	1	0	0
c2_22334_chr06	2	0	1	1	2	0	1	0	9	1	0	1	1	0	1	1	0	1	1	1	0	1	1	0	1	1	1	1	0	9	0	0	0	1	0	0	1	1	0	2	1	1	1	1	1	1	1	1	2
c2_22336_chr06	0	1	1	1	0	1	1	1	1	0	0	0	1	0	1	0	1	0	0	0	0	1	1	1	1	0	0	1	0	1	0	0	1	0	1	0	1	1	0	0	1	0	1	1	0	1	1	0	0
c2_22531_chr01	1	1	0	1	1	1	1	0	1	2	0	1	1	1	1	1	2	2	2	1	0	1	2	0	2	0	2	2	0	1	0	2	1	1	2	2	1	1	1	1	1	0	0	2	0	1	1	2	0
c2_22545_chr01	1	1	1	1	1	1	9	9	1	0	2	9	1	2	0	1	0	1	1	0	1	9	0	9	1	9	0	0	1	1	2	0	1	2	1	9	1	2	0	1	1	2	2	0	0	0	1	0	9
c2_22758_chr09	1	1	1	0	2	2	1	1	1	2	1	1	1	2	2	1	2	1	1	2	0	2	2	2	1	2	0	0	0	2	0	0	1	1	1	1	1	2	0	1	0	1	0	0	0	1	1	1	1
c2_22761_chr09	0	1	1	0	1	1	0	0	1	1	0	0	1	1	1	1	1	1	1	1	0	1	1	1	0	1	0	0	0	1	0	0	1	1	0	1	1	1	0	1	0	1	0	0	0	1	0	1	0
c2_22853_chr02	0	1	1	0	0	0	1	0	0	1	1	0	1	0	0	1	0	0	0	0	1	1	1	1	1	0	1	1	1	1	1	1	1	1	0	0	1	0	0	0	1	1	0	0	1	1	1	0	0
c2_22890_chr02	0	1	1	0	0	0	1	0	0	1	1	0	1	0	0	1	0	0	0	0	1	1	1	1	1	0	1	1	1	1	1	1	1	1	0	0	1	0	0	0	1	1	0	0	1	1	1	0	0
c2_22939_chr02	1	1	1	2	2	0	2	9	1	2	9	9	9	1	1	1	1	2	2	0	0	1	1	1	0	0	1	0	9	1	0	1	0	0	1	0	1	1	2	2	1	0	1	2	2	1	1	9	2
c2_22959_chr05	0	1	0	0	1	0	1	1	0	0	1	0	1	0	1	0	1	1	0	0	1	0	1	1	0	0	0	0	1	0	1	1	1	9	0	0	0	1	1	9	1	1	0	1	0	1	1	0	0
c2_23056_chr05	2	1	2	0	1	2	1	2	2	1	0	2	2	3	1	0	1	1	0	1	2	3	1	2	3	1	2	2	0	1	0	3	2	0	1	1	2	1	2	0	1	1	2	1	3	1	1	1	1
c2_2307_chr01	2	2	2	3	3	1	1	2	2	3	1	2	1	1	2	3	3	4	3	0	2	3	2	2	2	1	2	2	1	0	3	3	3	2	2	2	4	3	4	4	1	1	3	2	1	2	2	3	2
c2_23139_chr02	2	1	2	1	1	3	1	3	1	1	1	3	2	0	2	2	3	9	2	2	9	1	1	2	2	2	1	1	2	2	9	3	1	2	9	3	3	1	2	2	1	3	9	9	1	9	1	1	1
c2_23170_chr02	2	2	1	2	2	1	9	0	2	9	9	1	1	4	2	1	1	9	2	2	9	2	2	1	2	2	2	2	2	2	1	1	3	1	1	1	1	2	2	2	2	9	9	1	3	9	2	2	2
c2_23192_chr02	1	1	1	1	0	9	1	2	1	1	1	1	9	0	2	1	2	9	2	1	2	0	1	1	2	1	1	0	1	2	2	2	1	2	2	9	9	1	1	1	1	9	1	9	1	1	1	1	0
c2_23235_chr12	0	1	1	1	0	0	0	0	0	1	1	0	1	0	0	0	1	1	0	1	0	0	0	1	1	0	1	1	0	1	0	1	0	0	0	1	1	1	0	1	1	0	1	0	0	0	0	1	0
c2_23239_chr12	0	1	0	0	1	1	1	1	1	0	0	0	1	1	1	1	0	1	1	0	1	1	0	1	0	1	1	0	1	0	0	1	0	0	1	1	0	1	1	0	0	1	0	1	1	1	1	1	1
c2_23250_chr12	0	2	1	0	1	1	2	1	1	1	0	1	1	2	2	2	1	1	2	0	2	2	2	1	1	2	1	0	2	0	1	1	1	1	2	1	0	1	1	1	0	1	1	2	1	2	2	1	2
c2_23251_chr12	0	1	0	0	1	1	1	1	1	0	0	0	1	1	1	1	0	1	1	0	1	1	0	1	0	1	1	0	1	0	0	1	0	0	1	1	0	1	1	0	0	1	0	1	1	1	1	1	1
c2_23252_chr12	0	2	1	9	1	1	1	1	1	1	9	2	0	1	9	1	1	0	1	1	1	1	2	0	9	1	0	1	1	1	2	0	2	2	1	0	1	0	1	9	9	1	9	1	1	9	9	0	1
c2_23256_chr12	0	1	1	1	0	0	0	0	0	1	1	0	1	0	9	0	1	1	0	1	9	0	0	1	1	0	1	1	0	1	0	1	0	0	0	1	1	1	0	1	1	0	1	0	0	0	0	1	0
c2_23259_chr12	0	2	1	1	1	1	1	1	1	1	1	2	0	1	9	1	1	0	1	1	1	1	2	0	1	1	0	1	1	9	2	0	2	2	1	0	1	0	9	1	1	9	9	9	1	9	1	0	1
c2_23284_chr12	0	1	0	1	1	1	0	1	1	0	1	1	0	0	0	0	0	0	0	1	0	0	0	0	0	0	0	1	0	1	1	0	1	1	0	0	1	0	1	0	1	1	0	0	1	0	0	0	0
c2_2332_chr00	1	1	2	9	1	0	1	0	1	1	2	2	2	1	1	0	9	0	0	1	2	9	1	1	1	1	1	1	1	0	2	1	1	1	1	2	9	1	1	1	9	2	9	1	1	9	2	1	1
c2_23320_chr12	1	2	2	0	1	1	2	1	2	2	1	2	1	2	2	3	1	1	3	0	2	2	2	1	2	3	2	0	3	0	2	1	2	2	2	1	1	1	2	2	1	2	1	2	1	3	3	2	2
c2_2334_chr00	1	2	2	1	1	0	1	0	1	9	2	3	2	1	1	0	1	1	1	1	2	9	2	1	2	2	2	2	1	0	2	2	1	1	2	3	2	2	1	2	9	2	2	9	1	1	2	2	1
c2_23354_chr07	1	1	0	0	1	0	0	1	1	2	0	1	1	1	2	1	1	1	1	2	0	1	2	1	0	1	0	1	1	0	1	1	1	0	1	1	2	1	2	2	1	2	1	2	1	0	1	1	1
c2_23382_chr07	0	1	1	1	1	0	0	0	1	1	1	1	0	0	1	0	1	1	0	1	1	1	0	0	0	0	1	0	1	1	1	1	0	0	1	1	1	0	0	0	0	0	0	0	1	0	1	1	0
c2_2354_chr01	2	2	1	1	2	3	2	3	2	2	2	2	2	2	3	2	1	1	2	3	1	1	2	3	3	4	3	2	3	3	1	0	1	2	2	1	1	2	0	0	2	3	1	1	2	2	3	2	2
c2_23596_chr04	2	2	2	1	2	1	1	2	1	1	1	4	3	2	2	1	2	1	2	2	1	0	3	1	3	2	3	2	2	2	2	2	3	2	2	1	2	2	1	1	3	1	1	0	2	4	2	3	1
c2_23600_chr04	0	1	1	0	0	0	0	0	1	1	1	0	0	1	0	0	0	1	0	0	1	1	0	1	0	0	1	0	1	1	0	0	0	0	0	1	1	1	0	1	0	1	0	1	1	0	0	1	1
c2_23602_chr04	0	1	1	0	0	0	0	0	1	1	1	0	0	1	0	0	0	1	0	0	1	1	0	1	0	0	9	0	1	1	0	0	0	0	0	1	1	9	0	1	0	1	0	1	1	0	0	9	1
c2_23652_chr05	0	1	0	0	1	0	0	1	1	0	0	0	1	0	1	0	0	1	1	0	0	0	1	1	0	1	1	0	1	0	0	1	1	0	0	0	0	0	1	1	0	1	0	1	0	1	0	0	0
c2_23669_chr05	2	0	2	2	1	0	1	1	0	1	2	1	0	0	1	2	1	1	1	2	0	0	1	1	0	2	1	1	1	2	1	0	1	1	1	2	1	2	0	2	1	1	1	1	1	1	1	1	2
c2_23678_chr05	2	0	2	9	1	0	1	1	0	1	9	1	0	0	1	2	1	1	1	2	0	0	1	1	0	2	1	1	1	2	1	0	1	1	1	2	1	2	0	2	1	1	1	1	1	1	1	1	2
c2_23717_chr05	1	0	0	1	0	0	1	0	0	0	1	1	9	0	1	1	0	0	0	1	0	9	1	1	9	1	1	1	0	1	0	9	0	9	0	1	1	1	9	1	0	1	1	9	1	1	1	0	1
c2_23727_chr05	0	1	0	0	1	0	0	9	9	0	0	0	9	0	1	0	9	9	9	0	0	0	9	9	0	1	1	0	9	0	9	1	9	0	0	0	0	0	9	9	0	9	0	9	0	1	0	0	0
c2_23738_chr05	0	1	0	0	1	0	0	1	1	0	0	0	1	0	1	0	1	9	1	0	0	0	1	1	0	0	1	0	9	0	1	1	1	0	0	0	0	0	9	1	0	1	0	1	0	1	0	0	0
c2_23739_chr05	2	1	2	2	2	0	1	9	1	1	2	9	1	0	2	2	2	2	9	9	0	0	2	2	0	2	2	1	9	9	2	1	2	1	1	2	1	9	1	3	9	2	1	2	1	2	1	1	2
c2_23780_chr05	1	1	0	0	1	1	2	2	1	1	0	1	1	2	1	0	2	0	2	1	2	2	2	2	2	1	0	9	0	1	2	1	2	0	0	1	2	1	1	1	0	0	1	0	1	0	0	1	1
c2_23781_chr05	1	1	0	0	1	1	0	1	2	1	0	1	2	1	1	0	0	2	1	0	1	1	1	1	1	1	2	0	2	0	0	9	1	1	1	1	0	0	2	1	1	2	1	2	1	9	1	1	0
c2_23803_chr05	1	0	0	1	0	0	1	0	0	0	1	1	0	0	1	1	0	0	0	1	0	0	1	1	0	1	1	1	0	1	0	0	0	0	1	0	1	1	0	1	0	1	1	0	1	1	1	0	1
c2_23805_chr05	1	1	0	0	1	1	0	1	9	1	0	1	1	1	1	0	0	1	1	0	1	9	1	1	1	1	9	0	1	0	0	9	1	1	1	1	0	0	1	1	1	1	1	2	1	2	1	1	0
c2_23828_chr05	1	2	1	2	0	1	1	1	0	3	2	2	0	2	1	2	0	1	1	3	1	1	2	2	2	2	3	3	0	2	1	1	1	1	1	2	3	3	1	2	1	2	2	1	3	1	9	1	2
c2_23829_chr05	1	1	0	1	0	0	1	1	0	2	9	2	0	1	9	1	0	0	1	2	1	1	2	2	1	2	2	9	0	1	1	1	1	0	0	2	2	2	0	2	0	9	9	0	2	9	9	0	2
c2_23831_chr05	1	0	0	1	0	0	1	0	0	1	1	1	0	0	1	1	0	0	0	1	0	0	1	1	0	1	1	1	0	1	0	0	0	0	0	1	1	1	0	1	0	1	9	0	1	1	1	0	1
c2_23836_chr05	1	0	0	1	0	0	1	0	0	1	1	1	0	0	1	1	0	0	0	1	0	0	1	1	0	1	1	1	0	1	0	0	0	0	0	1	1	1	0	9	0	1	1	0	1	1	1	0	1
c2_2384_chr01	0	1	1	1	0	0	1	0	1	0	1	1	1	1	1	0	0	0	0	1	1	1	0	0	0	0	0	1	1	1	0	1	1	1	0	1	0	0	0	0	1	1	0	1	1	0	0	0	0
c2_23841_chr05	1	2	1	2	0	9	1	1	0	3	9	2	0	9	1	2	0	1	1	3	1	1	2	9	9	2	3	3	0	2	1	1	1	1	1	2	3	3	1	2	1	2	2	1	3	1	9	1	2
c2_23842_chr05	1	0	0	1	0	0	9	0	0	1	1	9	0	0	1	1	0	0	0	1	0	0	9	1	0	1	1	1	0	9	0	0	0	0	0	1	1	9	0	1	0	1	9	0	9	9	9	0	9
c2_23843_chr05	2	2	2	2	2	4	2	1	3	2	2	2	3	3	2	2	2	2	1	1	3	3	1	1	3	1	2	1	2	2	1	2	1	3	9	1	2	1	9	9	2	9	2	2	2	2	3	3	1
c2_23915_chr11	2	2	3	2	4	3	3	2	3	2	1	9	1	2	1	2	2	2	2	3	1	2	0	9	2	3	2	3	2	1	2	9	9	2	2	3	2	1	2	2	2	2	1	2	1	0	9	1	9
c2_23929_chr11	1	1	2	0	2	2	1	0	2	1	0	0	0	0	0	1	1	2	2	2	0	0	0	0	2	1	1	2	0	0	1	1	0	1	0	1	1	1	1	1	1	0	0	1	0	0	2	1	1
c2_23942_chr11	2	2	1	2	0	1	1	2	1	2	3	3	3	2	3	3	2	2	2	1	3	9	4	3	2	1	2	1	2	9	2	3	3	2	2	1	2	3	9	2	2	2	3	2	9	4	1	3	3
c2_23943_chr11	2	2	1	2	0	1	1	2	1	2	3	3	3	2	3	9	2	2	2	1	3	2	4	3	2	1	2	1	2	3	2	3	3	2	2	1	2	9	2	2	9	2	3	2	3	4	1	4	9
c2_23958_chr11	1	1	2	0	2	2	1	0	2	1	0	0	0	0	0	1	1	2	2	2	0	0	0	0	2	1	1	2	0	0	1	1	0	1	0	1	1	1	1	1	1	0	0	1	0	0	2	1	1
c2_23975_chr11	2	2	1	2	0	1	1	2	1	2	3	3	3	2	3	9	2	2	2	1	3	2	4	3	2	2	2	1	3	3	2	3	3	2	2	1	2	3	2	2	2	2	3	2	3	4	9	9	3
c2_23987_chr11	2	1	3	1	3	2	2	1	3	1	1	0	0	1	1	1	2	2	2	2	0	1	0	1	2	1	2	2	1	1	1	1	1	1	1	2	1	1	1	1	1	1	0	2	1	0	3	1	1
c2_23988_chr11	2	1	3	1	9	2	2	1	9	1	1	0	0	1	1	1	2	2	2	2	0	1	0	1	2	1	2	2	1	1	1	1	1	1	1	2	1	1	1	1	1	1	0	2	1	0	3	1	1
c2_2421_chr01	2	2	2	3	3	1	1	2	2	3	1	2	1	1	2	2	3	4	3	0	2	3	2	9	2	1	2	2	1	0	3	3	3	2	2	2	4	3	4	4	1	1	3	2	1	2	2	3	2
c2_24229_chr06	0	1	1	1	0	1	1	1	1	0	0	0	1	0	1	0	1	0	0	0	0	1	1	1	1	0	0	1	0	1	0	0	1	0	1	0	1	1	0	0	1	0	9	1	1	1	1	0	0
c2_2423_chr01	2	2	2	3	3	1	1	2	2	3	1	2	1	1	2	2	3	4	3	0	2	9	2	3	2	1	3	2	1	0	3	3	9	2	2	2	4	3	4	4	1	1	9	2	1	9	2	9	2
c2_2424_chr01	1	0	0	0	1	9	0	1	0	0	1	0	1	0	9	1	0	0	0	1	1	0	1	9	0	1	0	1	1	1	0	0	0	0	1	0	0	0	0	0	9	1	0	1	0	9	9	0	1
c2_24258_chr00	1	0	1	0	1	1	1	0	1	0	0	0	0	0	1	1	1	1	1	1	0	1	0	0	1	0	0	1	0	0	1	0	0	1	0	0	0	0	0	1	1	0	0	0	0	0	0	1	0
c2_24266_chr06	1	0	0	1	0	1	0	0	1	0	0	0	0	1	1	0	0	0	1	0	9	1	1	0	1	1	0	0	1	9	1	0	0	0	0	1	9	1	0	1	1	0	1	1	1	1	1	0	0
c2_24322_chr06	2	1	3	2	3	1	2	1	1	2	9	2	2	0	0	9	9	9	0	2	1	1	2	9	1	1	9	3	1	1	1	3	2	2	1	2	1	2	9	2	2	2	1	2	1	9	2	2	3
c2_24329_chr05	0	2	1	1	2	1	1	1	0	0	1	1	1	1	1	0	1	1	0	1	2	1	2	1	1	1	2	1	1	0	1	2	1	1	1	1	1	1	1	1	1	1	1	1	2	1	1	1	1
c2_24407_chr08	0	1	1	0	1	0	1	1	0	0	0	0	1	0	1	0	0	1	0	1	1	0	0	1	0	0	0	0	1	0	1	1	0	1	0	0	1	0	0	0	0	1	1	1	0	1	0	0	0
c2_24432_chr12	0	1	1	1	1	0	1	1	1	0	1	0	0	0	1	0	0	0	1	0	1	1	1	1	0	1	1	0	1	0	0	0	1	0	1	1	0	1	0	0	0	1	0	1	0	0	1	0	0
c2_245_chr03	2 1	1	1	0	2	1	1	1	1	1	1	2	2	9	1	1	2	2	1	9	2	2	1	1	2	2	1	2	3	1	1	1	1	9	3	2	2	0	1	3	1	1	1	2	2	2	3	2	2
c2_24535_chr12	2	0	9	1	1	1	1	1	1	1	1	9	1	1	1	2	1	1	2	1	0	9	0	0	1	9	1	1	1	9	2	1	1	0	1	2	9	9	1	1	9	1	9	9	1	1	9	1	1
c2_24536_chr12	2	0	1	1	1	1	1	1	1	1	1	1	1	1	1	2	1	1	2	1	0	2	0	0	1	2	1	1	1	1	2	1	1	0	1	1	1	1	1	1	1	1	1	1	1	1	1	1	1
c2_24556_chr12	1	2	1	1	1	2	2	1	2	2	1	2	3	3	9	1	2	2	1	1	2	1	2	2	1	1	1	2	1	3	2	2	1	3	2	0	1	1	2	2	3	1	2	0	2	3	1	3	2
c2_24558_chr12	1	2	2	2	2	2	3	1	9	2	2	2	2	2	1	1	2	1	9	1	3	9	3	3	1	2	9	1	0	9	1	1	9	2	2	1	9	1	1	2	1	9	9	1	2	2	2	2	1
c2_24560_chr12	0	1	1	1	9	0	9	0	9	0	9	0	0	0	9	0	0	0	9	0	1	9	1	1	0	1	1	0	0	0	0	0	9	0	1	1	1	1	0	0	0	1	0	1	0	0	1	0	0
c2_24589_chr12	1	1	1	1	1	1	0	2	0	1	1	1	0	0	1	1	1	1	0	2	1	0	1	1	2	0	1	1	2	0	0	1	1	1	0	2	1	1	1	1	0	1	1	1	1	0	1	0	1
c2_2463_chr01	2	1	2	2	2	1	1	1	1	2	1	1	1	1	1	2	3	3	2	0	2	2	2	1	1	0	1	1	0	0	2	3	2	1	2	2	3	2	9	9	1	0	3	2	1	2	1	2	1
c2_2464_chr01	2	2	3	3	2	1	2	1	2	2	2	2	2	2	1	2	3	3	2	1	3	3	2	1	1	0	1	2	1	1	2	4	3	2	2	3	3	2	4	4	2	1	3	3	2	2	1	2	1
c2_24645_chr12	1	2	0	2	2	1	2	3	2	0	1	1	2	2	1	9	1	2	2	2	1	3	9	9	9	9	3	9	9	2	3	1	9	9	2	2	9	1	9	0	9	1	9	9	3	9	9	2	9
c2_2466_chr01	2	2	9	3	2	1	2	1	2	2	2	2	2	2	1	2	3	3	2	1	3	9	2	1	1	0	1	2	1	1	2	4	3	2	2	9	9	2	4	4	2	1	3	3	2	2	1	2	1
c2_24677_chr01	1	0	0	0	1	1	1	0	1	1	0	0	1	1	1	1	1	1	1	1	0	0	1	0	1	0	1	1	0	1	0	1	1	1	1	1	0	0	1	0	0	0	0	1	0	1	1	1	0
c2_24747_chr10	2	1	2	0	1	2	1	1	1	3	3	9	3	1	1	2	1	3	2	2	2	1	1	2	2	2	0	1	1	2	1	1	1	9	2	2	2	3	9	1	9	2	2	9	0	3	1	2	1
c2_24869_chr02	1	0	1	0	0	1	1	0	0	0	0	0	0	1	0	0	1	0	1	0	0	0	1	1	1	0	0	0	0	1	1	1	1	1	1	0	1	1	0	0	1	0	1	0	0	0	0	1	0
c2_2505_chr01	1	2	1	2	2	1	1	2	2	1	2	2	2	1	2	1	0	1	1	3	2	2	1	2	2	2	1	3	3	2	1	1	2	3	1	1	1	1	0	0	2	3	0	2	1	1	2	1	2
c2_2506_chr01	1	1	1	0	0	2	2	1	1	1	1	1	1	2	1	1	1	0	1	1	0	0	1	1	1	2	2	0	1	2	1	0	0	0	1	1	0	1	0	0	1	1	1	0	2	1	1	1	1
c2_2508_chr01	2	2	3	3	9	1	2	1	2	9	9	9	2	2	9	9	3	3	9	1	3	9	2	9	9	0	1	2	1	1	9	9	9	9	9	3	9	2	9	9	9	1	3	3	2	2	1	2	1
c2_2509_chr01	1	1	1	1	1	1	1	1	1	0	2	1	2	1	1	0	0	0	0	9	2	1	1	1	0	1	0	2	2	9	0	1	1	1	1	1	0	0	0	0	2	2	0	2	1	1	1	0	1
c2_25205_chr07	1	0	1	1	0	0	1	1	0	1	0	0	0	0	1	1	1	1	0	0	1	0	0	1	0	1	0	0	0	1	0	1	1	1	1	1	1	0	1	0	1	0	1	0	1	1	0	0	0
c2_25207_chr07	2	1	1	2	1	2	3	3	2	1	1	1	1	1	1	3	2	2	2	0	2	0	2	2	2	2	2	2	2	2	0	2	2	2	2	2	1	2	2	2	1	0	1	1	2	3	0	0	2
c2_25212_chr07	2	1	1	2	1	2	3	2	2	1	1	1	1	1	1	3	2	9	2	0	9	0	2	2	2	2	2	2	2	9	0	2	9	2	2	9	1	2	9	2	9	0	9	1	2	9	0	0	2
c2_25216_chr07	1	1	0	9	1	9	9	2	2	0	1	9	9	1	0	9	9	9	2	0	9	0	2	9	9	1	9	2	9	9	0	1	1	1	9	1	0	9	9	9	0	0	0	9	9	2	0	0	2
c2_25219_chr07	1	1	0	1	1	2	2	2	2	0	1	1	1	1	0	2	1	1	2	0	1	0	2	1	2	1	2	2	2	1	0	1	1	1	1	1	0	2	1	2	0	0	0	1	1	2	0	0	2
c2_25250_chr07	1	1	0	1	1	2	2	2	2	0	1	9	2	1	0	2	2	9	2	0	9	9	2	1	2	9	2	2	2	1	0	1	1	1	1	1	0	1	1	2	0	0	0	1	9	2	0	0	2
c2_25282_chr04	1	2	1	2	0	2	2	2	1	9	9	1	2	2	1	0	2	1	1	2	2	2	2	2	1	2	2	1	0	0	2	0	9	2	2	1	2	0	2	1	2	1	2	1	3	1	3	2	2
c2_25284_chr04	2	1	2	2	3	1	1	1	1	3	1	2	1	2	3	3	2	1	2	2	0	2	0	2	2	2	2	1	2	3	1	9	2	2	1	1	2	2	1	1	2	2	1	2	1	2	0	2	2
c2_25289_chr07	1	0	1	9	0	0	9	9	0	1	0	0	0	0	1	9	9	9	0	0	9	0	0	9	0	9	0	0	0	9	0	1	9	9	9	9	1	0	9	0	1	0	1	0	1	9	0	0	0
c2_25372_chr12	1	1	0	1	0	1	1	2	1	0	0	1	2	1	1	1	1	1	1	1	0	1	0	0	1	0	0	1	1	2	2	1	0	1	1	1	1	1	2	1	2	1	1	0	2	1	1	2	1
c2_25469_chr10	0	1	1	1	0	1	1	0	0	1	0	1	1	0	0	1	0	0	1	1	1	0	9	1	0	1	1	9	0	0	0	1	0	0	1	1	1	1	1	1	0	0	0	0	0	1	1	0	0
c2_25471_chr10	0	1	1	1	0	1	1	0	0	1	0	1	1	0	0	1	0	0	1	1	1	0	1	1	0	1	1	0	0	0	0	1	0	0	1	1	1	1	1	1	0	0	0	0	0	1	1	0	0
c2_25510_chr10	0	1	1	1	0	1	1	0	0	1	0	1	1	0	0	1	0	0	1	1	1	0	1	1	0	1	1	0	0	0	0	1	0	0	1	1	1	1	1	1	0	0	0	0	0	1	1	0	0
c2_25560_chr03	2	2	2	3	2	2	2	3	2	1	0	2	2	4	3	3	2	1	2	2	2	3	1	2	3	3	2	9	2	1	1	1	2	2	2	1	2	2	2	2	3	0	2	1	9	3	2	3	2
c2_25653_chr03	2	1	9	3	2	2	2	2	3	9	9	9	0	2	3	3	3	0	3	2	2	9	2	1	1	3	2	2	2	9	9	1	9	2	2	9	0	3	9	9	2	9	3	9	2	0	1	9	2
c2_25654_chr03	1	1	1	2	2	2	1	2	2	1	1	1	0	1	2	2	9	0	9	2	1	0	2	1	1	2	2	1	2	1	1	1	1	2	2	0	0	9	1	0	1	0	9	1	1	0	1	0	1
c2_25662_chr03	2	1	1	2	1	1	1	2	1	1	0	2	2	3	2	2	1	1	1	1	2	3	0	1	2	2	1	1	1	1	1	1	1	1	1	1	2	1	2	2	3	0	1	1	1	2	1	3	1
c2_2571_chr01	0	1	1	1	0	0	1	0	1	0	1	1	1	1	0	0	0	0	0	1	1	1	0	0	0	0	0	1	1	1	0	1	1	1	0	1	0	0	0	0	1	1	0	1	1	0	0	0	0
c2_25896_chr02	1	1	0	0	0	9	0	1	1	1	1	2	2	1	2	1	2	1	1	1	2	0	9	1	1	9	1	1	2	1	2	1	1	2	2	9	9	1	1	1	1	2	2	2	1	9	1	2	9
c2_25897_chr02	1	0	1	1	0	1	1	0	1	0	1	0	0	1	0	0	1	0	1	1	0	0	1	1	1	0	1	1	0	1	9	0	1	1	0	0	1	1	0	0	1	0	1	0	0	0	0	1	0
c2_2591_chr01	0	1	1	0	1	0	1	0	1	1	1	1	1	0	1	0	0	0	0	1	1	1	0	0	0	0	1	1	1	0	1	1	1	0	0	1	0	0	1	0	1	1	1	1	1	1	1	1	0
c2_25925_chr06	0	1	0	1	0	1	1	1	9	0	0	0	1	0	1	0	1	0	0	0	1	1	1	1	1	0	0	0	0	9	0	0	1	0	0	0	1	1	0	0	1	0	1	1	0	1	1	0	0
c2_25926_chr06	2	0	1	2	2	1	1	0	1	1	1	0	1	0	1	1	1	1	1	1	1	1	1	0	1	1	1	1	1	2	1	0	0	1	0	0	1	1	1	2	1	1	1	2	1	0	1	1	2
c2_25959_chr06	1	0	1	0	0	0	1	1	1	0	1	1	1	1	0	0	1	1	0	1	1	1	1	1	1	0	1	1	0	0	1	1	1	0	1	1	1	0	1	0	1	0	1	0	0	1	1	0	0
c2_26003_chr07	1	0	0	1	0	0	1	0	0	1	0	0	1	0	1	1	1	1	0	1	1	0	1	1	0	1	0	0	0	1	0	1	1	1	1	1	1	0	1	1	1	0	1	0	1	1	0	0	1
c2_26005_chr07	1	2	2	1	0	2	1	2	2	1	2	1	1	1	1	1	2	1	2	2	1	2	1	2	2	1	1	1	0	1	2	0	1	2	1	2	1	2	1	2	3	2	3	2	1	1	1	2	2
c2_26006_chr07	1	1	1	1	2	1	0	0	0	2	1	2	0	2	2	0	0	1	0	1	1	2	0	0	0	2	1	1	2	1	2	2	1	0	1	0	2	1	1	0	0	2	0	1	2	0	9	2	0
c2_26007_chr07	1	2	2	1	9	2	1	2	2	1	2	1	1	1	1	1	2	1	2	2	1	2	1	2	2	1	1	1	9	1	2	9	1	2	1	2	1	2	1	2	3	2	3	2	1	1	1	2	2
c2_26008_chr07	1	1	1	1	2	1	0	0	0	2	1	9	0	2	2	0	0	1	0	1	1	2	0	0	0	2	1	1	2	1	2	2	1	0	1	0	2	1	1	0	0	2	0	1	2	0	2	2	0
c2_26011_chr07	1	0	0	1	0	0	1	0	0	1	0	0	1	0	1	1	1	1	0	1	1	0	1	1	0	9	0	0	0	1	0	1	1	1	1	1	9	0	1	1	1	0	1	0	1	1	9	0	1
c2_26014_chr07	1	1	1	1	2	1	0	0	0	2	1	2	0	2	2	0	0	1	0	1	1	2	0	0	0	2	1	1	2	1	2	2	1	0	1	0	2	1	1	0	0	2	0	1	2	0	2	2	0
c2_26040_chr07	1	2	9	1	0	9	1	9	9	1	9	1	1	1	1	1	9	1	9	2	1	9	1	9	9	1	1	1	0	1	9	0	1	9	1	2	1	9	1	9	3	9	3	9	1	1	1	2	9
c2_26041_chr07	2	1	1	2	2	1	1	0	0	3	1	2	1	2	3	1	1	2	0	2	2	2	1	1	0	3	1	1	2	2	2	3	2	1	2	1	3	1	2	1	1	2	1	1	3	1	3	2	1
c2_26211_chr07	2	2	1	1	2	4	3	2	1	2	3	2	2	2	1	9	1	2	1	0	2	2	2	2	3	3	3	3	2	2	1	9	1	2	1	2	2	2	2	4	2	1	2	2	2	3	3	2	2
c2_26239_chr07	0	2	1	1	1	0	0	1	2	1	1	2	1	1	9	0	1	2	1	2	1	1	1	1	0	0	1	0	0	1	2	1	1	1	2	1	2	1	1	0	1	1	9	1	1	0	1	9	1
c2_26296_chr07	2	2	3	3	2	0	1	2	3	2	1	2	2	2	3	1	3	2	3	4	2	3	2	2	1	1	1	1	2	2	3	3	3	2	3	2	2	2	2	0	2	3	2	2	2	1	9	2	2
c2_26375_chr03	0	1	0	0	0	1	0	0	0	1	0	0	1	0	0	1	0	1	1	0	1	0	1	1	0	1	1	9	0	9	0	9	0	1	1	1	1	1	0	0	1	1	0	1	0	1	1	0	1
c2_26382_chr03	2	2	3	1	2	2	1	1	1	9	2	2	4	1	2	2	1	3	1	1	1	2	3	9	2	2	2	2	2	3	0	3	3	2	9	2	2	1	0	1	3	2	2	2	2	3	3	2	3
c2_26402_chr03	1	2	9	1	2	1	1	0	1	9	9	9	9	0	9	9	9	9	2	1	2	9	9	9	1	9	9	9	1	9	0	2	9	9	9	1	3	9	0	1	9	9	9	9	9	2	2	1	2
c2_26454_chr03	1	1	1	2	1	1	2	1	2	0	1	1	0	2	0	1	2	1	2	2	1	1	1	1	1	1	2	1	1	0	2	0	1	1	0	1	2	1	1	1	1	1	1	1	1	1	1	1	1
c2_26498_chr06	1	1	1	1	1	2	0	1	9	2	9	2	0	1	1	1	1	1	1	2	0	2	1	2	0	2	1	1	2	0	0	1	9	2	1	1	0	1	1	1	1	2	9	1	2	1	9	2	1
c2_26499_chr06	1	2	2	0	2	0	2	2	9	1	2	1	3	1	1	2	1	2	1	2	2	0	2	2	2	1	2	2	1	9	2	2	3	1	3	1	2	1	2	1	2	1	3	0	1	2	2	1	2
c2_26500_chr06	1	2	2	0	2	0	2	2	1	1	2	1	3	1	1	2	1	2	1	2	2	0	2	2	2	1	2	2	1	1	2	2	3	1	3	1	2	1	2	1	2	1	2	0	1	2	2	1	2
c2_26501_chr06	1	2	2	0	2	0	2	2	9	1	2	1	3	1	1	2	1	2	1	2	2	0	2	2	2	1	2	2	1	2	2	2	3	1	3	1	2	1	2	1	2	1	3	0	1	2	2	1	2
c2_26515_chr09	1	0	0	0	1	1	1	1	0	1	1	1	0	1	1	0	1	0	0	1	0	1	1	1	1	1	0	0	0	1	0	0	0	0	1	0	0	1	0	0	0	0	0	0	0	0	1	0	1
c2_26516_chr09	2	2	2	3	2	2	1	2	2	2	3	2	1	1	2	2	1	1	2	1	3	2	1	2	2	2	3	2	2	1	2	3	1	2	2	2	1	1	2	2	2	2	2	4	2	3	1	2	1
c2_26517_chr09	1	1	1	1	0	0	2	1	1	0	0	9	2	1	0	1	1	2	1	1	1	0	1	0	1	0	1	2	2	1	9	1	2	1	1	1	2	1	2	1	2	1	2	0	2	0	2	1	2
c2_2653_chr01	0	2	1	1	1	0	1	0	1	2	1	9	9	0	1	0	1	1	1	1	1	2	1	0	9	0	2	2	1	0	1	2	1	0	1	2	1	0	1	1	2	1	1	2	1	1	1	2	0
c2_26688_chr04	2	1	2	2	3	2	1	1	1	3	1	2	1	3	3	3	2	1	2	2	0	2	0	2	2	2	2	1	2	3	1	2	2	2	1	1	2	2	1	1	2	2	1	2	1	2	0	2	2
c2_26712_chr04	2	1	2	0	2	1	1	1	2	1	2	2	2	0	1	2	1	3	2	1	1	0	2	1	1	1	0	2	3	2	1	2	2	1	2	2	0	2	1	2	0	2	2	2	1	1	1	0	1
c2_26713_chr04	1	1	1	0	1	1	1	1	2	0	2	1	1	0	0	1	0	2	1	0	2	0	2	0	1	0	0	2	2	1	1	2	2	0	1	2	0	2	1	2	0	1	1	1	0	1	1	0	1
c2_26731_chr04	2	1	2	2	3	2	1	1	9	3	2	2	1	3	3	3	2	1	2	2	0	2	0	2	2	2	2	1	2	3	1	2	2	2	1	1	2	2	1	1	2	2	1	2	1	2	0	2	2
c2_26741_chr04	1	0	1	0	1	0	0	0	0	1	0	1	1	0	1	1	1	1	1	1	0	0	0	1	0	1	0	0	1	1	0	0	0	1	1	0	0	0	0	0	0	1	1	1	1	0	0	0	0
c2_26744_chr04	1	1	1	1	1	1	1	0	0	2	0	1	1	0	1	1	1	2	1	2	0	1	1	2	0	2	1	1	2	1	1	0	0	2	1	0	0	0	0	0	0	1	9	2	2	1	1	1	0
c2_26758_chr04	1	1	1	2	2	1	1	1	1	2	1	1	0	2	2	2	1	0	1	1	0	2	0	1	2	1	2	1	1	2	1	2	2	1	0	1	2	2	1	1	2	1	0	1	0	9	0	2	2
c2_26792_chr04	0	1	1	1	0	0	0	0	1	0	1	0	1	0	1	0	0	0	0	1	1	0	1	0	9	0	1	1	1	0	1	1	0	0	0	1	0	1	0	1	0	0	0	0	1	0	0	0	0
c2_26796_chr04	0	1	1	1	0	0	0	0	1	0	1	0	1	0	1	0	0	0	0	1	1	0	1	0	1	0	1	1	1	0	1	1	0	0	0	1	0	1	0	1	0	0	0	0	1	0	0	0	0
c2_26800_chr04	0	1	1	1	0	0	0	0	1	0	1	0	1	0	1	0	0	0	0	1	1	0	1	0	1	0	9	1	1	0	1	1	0	0	0	1	0	1	0	1	0	0	0	0	1	0	0	0	0
c2_26802_chr04	1	1	2	2	0	0	0	1	2	1	2	0	1	0	2	2	0	1	0	1	2	0	1	0	1	0	1	2	2	0	2	2	0	0	1	1	0	1	0	2	0	1	1	1	1	0	1	0	1
c2_26811_chr04	0	1	9	9	0	0	0	0	9	0	9	0	9	0	9	0	0	0	0	9	9	0	9	0	9	0	9	9	9	0	9	1	0	0	0	9	0	9	0	9	0	0	0	0	9	0	0	0	0
c2_26826_chr04	1	1	2	2	0	0	0	1	2	1	2	0	1	0	2	1	0	1	0	1	2	0	1	0	1	0	1	2	2	0	2	2	0	0	1	1	0	1	0	2	0	1	1	1	1	0	1	0	0
c2_26842_chr04	1	1	2	2	0	0	0	1	2	1	2	0	1	0	2	1	0	1	0	1	2	0	1	0	1	0	1	2	2	0	2	2	0	0	1	1	0	1	0	2	0	1	1	1	1	0	1	0	0
c2_26843_chr04	1	1	2	2	0	0	0	1	2	1	2	0	1	0	2	1	0	1	0	1	2	0	1	0	1	0	1	2	2	0	2	2	0	0	1	1	0	1	0	2	0	1	1	1	1	0	1	0	0
c2_26884_chr04	0	1	1	1	0	0	0	0	1	0	1	0	1	0	1	0	0	0	0	1	1	0	1	0	1	0	1	1	1	0	1	1	0	0	0	1	0	1	0	1	0	0	0	0	1	0	0	0	0
c2_26936_chr08	2	2	1	4	2	3	2	2	2	3	3	2	1	2	2	3	3	9	2	3	1	1	3	2	3	2	2	1	2	2	2	1	2	2	2	2	2	3	4	3	3	3	2	1	3	2	2	2	2
c2_26945_chr09	0	1	0	0	0	0	0	1	1	1	1	0	0	1	0	0	1	0	0	1	0	1	0	1	1	0	0	0	0	0	1	1	0	0	1	0	0	0	0	0	0	9	1	1	0	0	0	1	0
c2_26979_chr09	1	1	2	2	2	1	1	1	1	1	1	1	2	1	1	1	0	1	1	1	2	1	1	1	1	2	1	1	1	2	2	1	1	2	2	1	0	1	2	2	2	0	0	2	1	1	1	0	2
c2_27003_chr09	1	2	9	2	3	1	2	1	1	1	1	2	9	1	1	2	0	1	1	1	3	1	1	1	1	2	2	9	1	2	2	1	2	2	2	2	1	1	9	2	9	0	0	2	2	1	2	0	2
c2_2721_chr01	0	1	0	1	0	0	0	0	0	1	0	1	0	0	0	0	1	1	1	0	0	1	1	0	1	0	1	1	0	0	0	1	0	0	1	1	1	0	0	1	1	0	0	1	0	0	0	1	9
c2_27268_chr02	2	2	1	9	3	3	9	3	2	3	3	3	3	2	9	2	2	3	9	1	1	1	2	2	1	2	2	1	3	2	1	2	1	2	3	4	2	2	3	3	2	9	2	4	3	3	3	2	2
c2_27270_chr02	1	1	1	9	9	0	2	1	1	2	2	1	1	1	1	1	1	2	2	1	0	1	0	1	0	0	1	0	1	1	0	1	0	0	1	0	1	1	2	2	1	0	1	2	2	1	1	1	1
c2_27271_chr02	2	2	1	3	3	3	2	3	2	3	3	3	3	2	3	2	2	3	3	1	1	1	2	2	1	2	2	1	3	2	9	2	1	2	3	4	2	2	3	3	2	2	2	4	3	3	3	2	2
c2_27372_chr02	1	1	1	2	2	0	9	1	1	2	2	1	1	1	1	1	1	2	2	1	0	1	0	1	0	0	1	0	1	1	0	1	0	0	1	0	1	1	9	2	1	0	1	2	2	1	1	1	1
c2_27433_chr02	0	1	0	0	1	0	0	0	1	0	0	0	0	1	1	1	1	0	0	1	0	1	0	0	1	1	0	0	1	0	0	0	1	0	0	0	0	1	0	1	0	0	1	0	1	1	1	1	1
c2_27452_chr08	0	1	1	0	1	0	1	1	0	0	0	0	1	0	1	0	0	1	0	1	0	0	0	9	0	0	0	0	1	0	1	1	0	1	0	0	1	1	0	1	0	1	9	1	0	0	0	0	0
c2_2748_chr08	1	0	1	0	0	0	1	1	1	0	0	0	1	1	1	1	0	9	0	0	9	1	0	0	0	0	1	1	0	1	1	1	0	0	0	1	0	0	0	1	0	0	1	1	1	0	0	0	1
c2_2754_chr08	1	0	0	1	1	1	1	1	0	1	1	0	0	1	1	0	1	1	1	1	0	0	1	0	1	1	0	0	0	1	1	1	1	0	1	0	0	1	1	1	0	1	1	0	1	0	1	1	1
c2_27559_chr06	2	1	3	9	3	1	1	1	9	2	3	2	2	0	0	3	3	2	0	2	0	9	2	2	1	2	3	3	1	9	1	3	1	2	1	2	0	9	3	2	3	3	1	2	1	9	9	1	3
c2_27561_chr06	2	1	3	2	3	1	1	1	9	2	3	2	2	0	0	3	3	2	0	2	0	1	2	2	1	2	3	3	1	1	1	3	1	2	1	2	0	2	3	2	3	3	9	2	1	2	2	1	3
c2_27563_chr06	2	1	3	2	3	1	1	1	9	2	3	2	2	0	0	9	3	2	0	2	0	1	2	2	1	2	3	3	1	1	1	3	1	2	1	2	0	2	3	2	3	9	9	2	1	2	2	1	3
c2_2757_chr08	1	0	0	1	1	1	1	1	9	1	1	0	0	1	1	9	1	1	1	1	0	0	1	0	1	1	0	0	0	1	1	1	1	0	1	0	0	1	1	1	9	1	1	0	1	9	1	1	1
c2_27643_chr09	1	0	0	0	1	1	1	1	0	1	1	1	0	1	1	0	1	0	0	1	0	1	1	1	1	1	0	0	0	1	0	0	0	0	1	0	0	1	0	0	0	0	0	0	0	0	1	1	1
c2_27644_chr09	1	0	1	9	9	0	9	1	1	0	0	9	9	0	0	0	9	9	1	1	0	1	1	0	1	9	1	1	1	9	1	1	1	1	0	0	9	1	9	0	1	9	1	0	9	0	1	1	1
c2_27658_chr09	1	0	0	0	1	1	1	1	0	1	1	1	0	1	1	0	1	0	0	1	0	1	1	1	1	1	0	0	0	1	0	0	0	0	1	0	0	1	0	0	0	0	0	0	0	0	1	1	1
c2_27666_chr09	1	0	0	0	9	9	9	9	0	9	9	9	0	9	1	0	9	0	0	9	0	9	9	9	9	9	0	0	0	9	0	0	0	0	9	0	0	9	0	0	0	0	0	0	0	0	9	9	9
c2_27680_chr01	1	2	1	1	2	1	2	0	2	3	1	9	2	1	2	1	2	2	2	2	1	9	2	9	2	9	3	3	1	1	1	3	2	1	2	3	1	9	2	9	2	1	9	3	1	2	2	3	0
c2_27681_chr01	0	1	1	0	1	0	1	0	1	1	1	1	1	0	1	0	0	0	0	1	1	1	0	0	0	0	1	1	1	0	1	1	1	0	0	1	0	0	1	0	1	1	1	1	1	1	1	1	0
c2_27699_chr09	0	1	0	0	0	0	0	1	1	1	1	0	0	1	0	0	1	0	0	1	0	1	0	1	0	0	0	0	0	0	1	1	0	0	1	0	0	0	0	0	1	9	1	1	0	0	0	0	0
c2_27705_chr09	0	1	0	0	0	0	0	9	1	1	1	0	0	9	0	0	1	0	0	1	0	9	0	1	0	0	0	0	0	0	1	1	0	0	1	0	0	0	0	0	1	9	1	1	0	0	0	0	0
c2_27763_chr09	0	1	0	0	0	9	0	1	1	1	1	9	0	1	0	0	1	0	0	1	0	1	0	1	0	0	0	0	0	0	1	1	0	0	1	0	9	0	0	0	1	9	1	1	0	0	0	0	9
c2_27765_chr09	0	2	0	1	1	1	0	1	9	1	1	1	1	1	1	0	1	0	0	1	1	9	1	1	0	1	0	0	1	0	1	1	0	0	9	1	0	1	1	1	1	9	1	9	0	1	1	0	9
c2_27771_chr12	1	1	2	1	1	1	0	1	0	2	2	1	1	0	9	0	2	2	0	9	1	1	1	2	1	0	1	2	1	1	0	2	0	0	0	1	1	2	1	1	2	0	1	1	1	1	0	1	1
c2_27773_chr12	1	1	2	1	1	1	0	1	0	2	2	1	1	0	1	0	2	2	0	1	1	1	1	2	1	0	1	2	1	1	0	9	0	0	0	1	1	2	1	1	2	0	1	1	1	1	0	1	1
c2_27788_chr12	1	1	2	1	1	1	0	1	0	2	2	1	1	0	1	0	2	2	0	1	1	1	1	2	1	0	9	2	1	1	0	2	0	0	0	1	1	2	1	1	2	0	1	1	1	1	0	1	1
c2_27795_chr10	1	2	1	9	1	9	9	1	1	2	2	9	9	0	0	1	9	2	2	1	2	9	1	9	1	2	0	2	9	1	9	2	1	1	2	2	9	2	9	1	2	2	1	2	0	2	2	1	1
c2_2780_chr08	1	0	0	1	1	1	1	1	0	1	1	0	0	1	1	0	1	1	1	1	0	0	1	0	1	1	0	0	0	1	1	1	1	0	1	0	0	1	1	1	0	1	1	0	1	0	1	1	1
c2_27806_chr10	0	1	1	0	1	0	1	1	0	0	0	1	0	1	1	0	1	1	0	1	1	0	1	1	0	0	9	0	1	1	0	0	1	1	1	1	1	1	0	1	1	1	1	0	1	0	0	1	0
c2_27808_chr10	0	1	1	0	1	0	1	1	0	0	0	1	0	1	1	0	1	1	0	1	1	0	9	1	0	0	9	0	1	1	0	0	9	1	1	1	1	1	0	1	1	1	9	0	1	0	0	1	0
c2_27827_chr10	1	1	0	1	1	1	0	1	1	1	0	9	9	0	0	0	9	9	1	0	1	1	0	0	1	1	0	9	9	9	9	1	9	1	9	1	9	1	2	0	9	9	1	9	0	1	1	1	1
c2_27829_chr10	2	1	1	2	1	1	2	2	2	1	2	1	9	2	3	2	2	1	2	1	1	2	9	1	2	1	2	1	1	2	9	1	2	1	1	9	1	0	1	1	1	1	1	1	2	1	2	1	2
c2_27831_chr10	1	1	0	1	1	1	0	1	1	1	0	1	2	9	0	0	1	2	1	0	1	1	1	0	1	1	0	2	2	1	2	1	1	1	1	9	9	1	2	0	2	2	9	2	0	1	1	9	1
c2_27863_chr06	2	1	0	1	0	2	1	2	1	1	1	1	1	3	2	1	0	0	3	1	2	2	1	2	2	2	0	1	2	1	1	1	2	1	2	1	2	1	1	1	1	1	9	1	2	1	2	1	0
c2_27867_chr06	2	1	0	1	0	2	1	2	2	1	1	1	1	3	2	1	0	0	3	1	2	2	1	2	2	2	0	1	2	2	1	1	2	1	2	1	2	1	1	1	1	1	1	1	2	1	2	1	0
c2_27878_chr01	1	2	1	3	1	1	1	1	1	1	2	9	2	2	0	1	1	2	1	0	1	2	2	9	3	3	1	1	1	1	2	1	1	2	2	2	2	3	2	2	2	2	2	1	0	0	0	1	2
c2_27882_chr01	0	1	0	1	0	0	0	1	0	1	0	1	0	0	0	0	1	1	1	0	0	1	1	0	1	1	1	1	0	0	0	1	0	0	1	1	1	1	1	1	1	0	0	1	0	0	0	1	0
c2_27885_chr01	0	1	0	1	0	0	0	1	0	1	0	1	0	0	0	0	1	1	1	0	0	1	1	0	1	1	1	1	0	0	0	1	0	0	1	1	1	1	1	1	1	0	0	1	0	0	0	1	0
c2_27900_chr01	2	1	1	2	1	2	2	0	2	1	2	1	3	3	1	2	1	2	1	1	1	1	2	2	3	2	1	1	1	2	2	1	2	3	2	2	1	2	1	1	1	2	2	1	9	1	1	1	2
c2_27921_chr12	1	1	2	1	1	1	0	1	0	2	2	1	1	0	9	0	2	2	0	1	1	1	1	2	1	0	1	2	1	1	0	2	0	0	0	1	1	2	1	1	2	0	1	1	1	1	0	1	1
c2_27930_chr12	2	1	2	1	2	1	9	1	1	3	2	2	9	9	9	2	1	9	9	1	1	9	1	1	2	1	2	2	2	1	1	3	1	1	9	2	9	2	1	1	1	1	1	1	0	2	1	9	9
c2_27962_chr12	1	0	0	0	1	0	0	0	1	1	1	1	0	0	9	1	0	0	0	0	0	0	0	0	1	1	1	1	1	0	1	1	1	0	0	0	1	1	0	0	1	1	0	0	0	1	0	1	1
c2_28006_chr12	1	0	0	0	1	0	0	0	1	1	1	1	0	0	1	1	0	0	0	0	0	0	0	0	1	1	1	1	1	0	1	1	1	0	0	0	1	1	0	0	1	1	0	0	0	1	0	1	1
c2_28012_chr12	1	0	0	0	1	0	0	0	1	1	1	1	0	0	1	1	0	0	0	0	0	0	0	0	1	1	1	1	1	0	1	1	1	0	0	0	1	1	0	0	1	1	0	0	0	1	0	1	1
c2_28171_chr07	1	1	1	0	2	1	2	2	1	0	1	1	9	1	0	2	1	1	2	0	1	0	2	1	1	0	2	2	9	9	0	1	1	1	1	1	0	1	1	1	0	0	0	1	0	2	0	0	1
c2_28174_chr07	2	1	1	2	2	1	1	0	0	3	1	2	1	2	3	1	1	2	0	2	2	2	1	1	0	3	1	1	2	2	2	3	2	1	2	1	3	1	2	1	1	2	1	1	3	1	3	2	1
c2_28176_chr07	1	2	2	2	0	2	1	2	3	1	2	9	1	1	1	1	9	1	9	2	1	1	1	2	3	1	1	1	0	0	9	0	1	2	1	2	1	2	9	2	3	2	3	9	1	1	1	2	1
c2_28217_chr07	2	1	1	2	2	1	1	0	0	3	1	2	1	2	3	1	1	2	0	2	2	2	1	1	0	3	1	1	2	2	2	3	2	1	2	1	3	1	2	1	1	2	1	1	3	1	9	2	1
c2_28222_chr07	1	2	2	2	9	2	1	2	3	1	2	1	1	1	1	1	2	9	2	2	1	2	1	2	3	1	1	1	9	9	2	0	1	1	9	2	1	2	9	2	3	2	9	2	1	9	1	2	9
c2_28309_chr07	1	2	2	2	0	2	1	2	3	1	2	1	1	1	1	1	2	1	2	2	1	2	1	2	3	1	1	1	0	0	2	0	1	2	1	2	1	2	1	2	3	2	3	2	1	1	9	2	2
c2_28433_chr08	1	0	1	1	0	0	1	0	0	1	1	0	1	0	0	0	1	1	0	0	1	1	1	0	0	1	0	0	1	0	0	0	0	1	0	0	9	0	1	0	0	0	0	0	0	1	0	0	1
c2_28475_chr08	1	2	2	1	2	2	1	2	1	9	3	1	2	2	2	2	2	1	1	1	1	1	1	9	3	2	1	2	2	2	1	2	2	2	3	2	1	9	3	2	1	2	1	1	3	1	1	2	1
c2_28476_chr08	1	1	2	2	0	0	1	0	1	2	1	1	2	0	1	0	1	9	1	1	2	2	2	1	0	1	1	0	1	1	0	0	1	1	0	1	2	0	1	1	0	0	1	1	0	1	1	1	2
c2_28480_chr08	1	0	1	1	0	0	1	0	0	1	1	0	1	0	0	0	1	1	0	0	1	1	1	0	0	1	0	0	1	0	0	0	0	1	0	0	9	0	1	0	0	0	0	0	0	1	0	0	1
c2_28481_chr08	1	1	2	2	0	0	1	0	1	2	1	1	2	0	1	0	1	2	1	1	2	2	2	1	0	1	1	0	1	1	0	0	1	1	0	1	2	0	1	1	0	0	1	1	0	1	1	1	2
c2_28482_chr08	1	1	2	2	0	0	1	0	1	2	1	1	2	0	1	0	1	2	1	1	2	2	2	1	0	1	1	0	1	1	0	0	1	1	0	1	2	0	1	1	0	0	1	1	0	1	1	1	2
c2_2850_chr08	2	1	2	0	1	1	1	1	3	1	1	2	2	2	1	1	1	9	2	0	2	2	1	1	1	2	2	3	1	2	1	1	2	1	2	2	2	1	1	1	1	0	9	2	1	1	2	2	2
c2_28521_chr08	1	2	0	0	2	2	2	2	2	2	1	0	2	9	2	2	2	2	1	1	2	2	1	9	1	1	2	2	0	9	2	2	1	1	1	1	2	9	2	9	2	2	2	2	2	1	9	1	9
c2_28522_chr08	1	0	0	1	0	1	1	1	0	0	1	0	0	1	1	0	0	1	1	1	0	0	1	0	1	1	0	0	0	1	1	1	1	0	1	1	0	1	1	1	0	1	1	0	1	0	1	1	1
c2_2855_chr07	2	0	1	2	1	0	1	1	0	2	0	0	1	1	2	1	2	0	2	1	1	1	1	1	0	2	0	1	2	1	1	2	2	1	1	1	1	1	2	1	1	1	1	1	2	1	2	1	1
c2_28550_chr08	1	0	0	1	0	1	1	1	0	0	1	0	0	1	1	0	0	1	1	1	0	0	1	0	1	1	0	0	0	1	1	1	1	0	1	1	0	1	1	1	0	1	1	0	1	0	1	1	1
c2_28568_chr08	0	1	0	0	1	1	1	1	0	1	1	0	1	1	1	1	1	0	1	1	1	0	1	0	1	0	1	0	0	1	0	1	1	0	1	0	0	0	1	1	1	1	1	1	1	1	1	1	1
c2_2858_chr07	2	0	1	2	1	0	1	1	0	2	0	0	1	1	2	1	2	0	2	1	1	1	1	1	0	2	0	1	2	1	1	2	2	1	1	1	1	1	2	1	1	1	1	1	2	1	9	1	1
c2_28580_chr08	1	1	0	9	1	2	9	9	0	1	9	0	1	2	2	1	1	9	9	9	1	0	2	0	9	1	1	0	0	9	9	2	9	0	9	9	0	9	2	9	1	2	9	1	9	1	2	2	2
c2_28633_chr08	2	2	2	1	2	1	2	2	3	2	0	2	3	2	2	2	1	9	2	1	3	3	1	4	1	1	2	3	2	2	3	1	2	2	1	1	3	2	2	2	3	2	2	2	1	2	2	2	2
c2_28634_chr08	0	1	1	1	1	0	0	0	1	0	1	1	0	0	0	1	1	1	0	0	0	0	1	0	1	1	1	1	1	0	0	1	0	1	1	1	0	1	0	0	0	0	0	1	1	0	0	0	0
c2_28637_chr08	0	1	1	1	1	0	0	0	1	0	1	1	9	9	0	1	1	1	0	0	0	0	1	0	1	1	1	1	1	0	0	1	0	1	1	1	9	1	0	0	0	0	9	1	1	0	0	9	0
c2_28665_chr10	1	0	0	0	1	1	1	0	1	1	0	1	1	0	0	0	1	1	0	0	1	0	0	0	1	0	0	1	1	1	1	1	0	0	0	1	1	1	9	0	1	1	0	0	0	1	1	0	1
c2_28697_chr10	2	2	1	1	2	1	9	1	1	3	9	3	2	9	3	2	4	9	9	1	3	1	2	1	4	2	9	2	9	9	1	2	2	9	1	2	9	3	9	9	2	9	2	0	2	2	3	1	1
c2_28725_chr10	1	1	1	1	1	0	1	1	0	1	1	2	1	2	2	1	2	1	1	1	1	1	1	1	2	1	9	0	9	0	0	1	1	1	1	1	1	1	1	1	0	1	2	0	1	1	1	1	0
c2_2873_chr01	2	1	2	2	1	2	1	3	1	1	1	9	1	1	2	2	2	1	1	2	2	1	2	2	0	2	1	1	2	9	1	1	1	9	1	0	9	9	2	2	1	1	9	1	3	2	1	1	2
c2_28761_chr10	1	1	0	0	1	1	1	1	1	2	1	1	1	0	1	1	2	1	1	0	2	0	1	0	2	1	0	2	1	2	1	1	1	1	0	1	1	2	2	1	1	1	0	0	1	1	2	0	1
c2_28845_chr07	0	1	1	0	0	0	0	0	1	1	0	1	0	0	9	1	1	1	0	0	0	1	0	1	1	1	1	0	0	0	0	0	0	0	1	1	1	0	1	1	1	0	0	1	0	0	0	0	0
c2_28847_chr07	1	0	1	1	0	1	9	1	9	0	1	9	0	9	1	0	1	0	1	1	1	9	0	1	1	0	0	0	0	9	9	0	1	1	9	0	9	1	9	1	1	1	1	1	0	9	0	1	1
c2_28848_chr07	1	0	1	1	0	1	0	1	9	0	9	0	0	0	1	0	1	0	1	1	1	0	0	9	1	0	9	0	0	0	0	0	9	1	0	0	0	1	0	1	1	9	1	1	0	0	1	1	1
c2_28850_chr07	1	0	1	1	0	1	0	1	9	0	1	9	0	0	1	0	1	0	1	1	1	9	0	1	1	0	0	0	0	9	9	0	1	1	0	0	0	1	0	1	1	1	1	1	0	0	0	1	1
c2_28851_chr07	1	0	1	1	0	1	0	1	9	0	1	0	0	0	1	0	1	0	1	1	1	0	0	9	1	0	0	0	0	0	0	0	1	1	0	0	0	1	0	1	1	1	1	1	0	0	1	1	1
c2_28903_chr07	0	1	1	0	0	0	0	0	1	1	0	1	0	0	9	1	1	1	0	1	0	1	0	1	1	1	1	0	0	0	0	0	0	0	1	1	1	0	1	1	1	0	0	1	0	0	0	0	0
c2_2896_chr11	2	1	2	1	3	2	9	1	3	1	1	0	0	1	1	1	9	2	2	2	0	1	0	1	2	1	2	2	1	1	1	1	1	1	1	2	1	1	1	1	1	1	0	2	1	0	2	1	1
c2_29020_chr08	2	2	2	2	1	1	3	9	1	2	3	3	3	2	1	2	2	9	2	2	3	2	2	2	2	1	2	2	1	3	1	1	3	4	1	2	1	1	3	1	3	1	9	1	1	3	2	3	1
c2_29087_chr11	0	1	0	1	1	1	1	1	0	1	0	1	1	1	0	0	0	0	0	1	1	0	0	0	0	1	0	1	0	0	1	0	0	1	1	1	1	0	1	1	1	1	1	0	1	1	1	0	1
c2_29088_chr11	0	1	0	1	1	1	1	1	0	1	0	1	1	1	0	0	0	0	0	1	1	0	0	0	0	1	0	1	0	0	1	0	0	1	1	1	1	0	1	1	1	1	1	0	1	1	1	0	1
c2_29096_chr11	1	1	2	1	2	1	1	1	2	1	1	0	0	1	1	0	1	1	1	1	0	2	0	1	1	1	2	1	1	1	0	1	1	0	1	1	0	1	1	0	0	1	0	2	1	0	2	0	1
c2_29113_chr11	0	1	0	1	1	1	1	1	0	1	0	1	1	1	0	0	0	0	0	1	1	0	0	0	0	1	0	1	0	0	1	0	0	1	1	1	1	0	1	1	1	1	1	0	1	1	1	0	1
c2_29141_chr11	1	1	1	9	0	0	1	1	0	1	1	9	9	1	1	1	1	1	1	0	2	2	9	2	1	1	1	0	9	9	1	1	1	1	1	0	2	1	2	2	1	1	2	1	1	1	1	1	0
c2_29165_chr06	1	2	2	2	2	1	1	1	2	1	1	1	2	1	2	0	1	0	2	2	9	1	9	2	2	2	1	2	1	9	1	9	1	1	1	1	2	2	9	2	2	2	2	1	3	2	2	1	2
c2_29169_chr06	0	2	1	1	1	1	1	1	2	1	1	0	2	1	1	0	1	0	1	1	1	1	1	2	1	1	0	2	1	1	1	1	1	1	1	1	1	1	0	1	1	1	9	1	2	2	1	1	1
c2_29186_chr06	1	2	2	2	2	1	1	1	2	1	1	1	2	1	2	0	1	0	2	2	1	1	1	2	2	2	1	2	1	9	1	1	1	1	1	1	2	2	0	2	2	2	2	1	3	2	2	1	2
c2_29204_chr06	0	2	1	1	1	1	1	1	9	1	1	0	2	1	1	0	1	0	1	1	1	1	1	2	1	1	0	2	1	9	1	1	1	1	1	1	1	1	0	1	1	1	9	1	2	2	1	1	1
c2_29282_chr08	1	1	1	2	2	1	1	1	0	1	1	0	0	1	1	1	2	2	1	1	0	0	2	0	2	2	1	0	1	1	2	1	0	1	1	1	0	2	1	1	1	1	1	1	2	0	1	1	1
c2_29304_chr12	1	1	9	1	1	1	0	1	0	9	9	1	1	0	1	0	9	9	0	1	9	1	1	9	1	0	1	9	1	9	0	9	0	0	0	1	1	9	1	1	9	0	1	1	1	1	0	1	1
c2_2943_chr02	1	1	1	2	1	1	2	0	0	0	2	1	1	0	2	0	0	1	0	1	1	1	0	1	1	0	2	1	2	2	1	1	1	2	1	9	1	2	1	2	0	1	2	2	1	1	0	0	2
c2_29435_chr11	2	2	1	1	2	9	2	2	9	2	2	2	9	9	2	9	9	2	9	2	2	1	3	1	2	2	1	2	1	1	9	2	2	9	2	9	2	2	1	2	3	9	2	1	2	3	2	2	2
c2_29441_chr03	1	0	0	1	0	0	1	0	0	0	0	1	1	1	1	1	1	0	0	1	1	1	0	0	1	1	0	1	0	1	0	0	0	1	1	1	0	1	0	1	1	1	1	0	1	0	0	1	1
c2_2946_chr02	1	1	1	2	1	1	2	0	0	0	2	9	1	0	2	0	0	1	0	1	1	1	0	1	1	0	2	1	2	2	9	1	1	2	1	9	1	2	9	2	0	1	2	2	9	1	0	0	2
c2_29478_chr08	2	1	2	0	1	1	1	1	3	1	1	2	2	9	1	1	1	1	9	0	2	2	1	1	1	2	2	3	1	2	1	1	9	1	9	9	9	1	1	1	1	0	1	9	1	1	9	9	2
c2_29494_chr08	2	1	2	0	1	1	1	1	3	1	1	2	9	2	1	1	1	9	2	0	2	1	1	9	1	2	2	3	1	9	9	1	2	1	2	2	2	1	1	1	9	0	9	2	1	9	2	2	2
c2_29498_chr08	2	1	2	0	1	1	1	1	3	1	1	9	9	2	1	1	1	9	9	0	9	9	1	1	1	2	2	3	1	2	1	1	2	1	2	2	2	1	1	1	9	0	9	9	1	1	9	2	2
c2_2957_chr11	1	2	1	1	0	1	1	1	1	1	3	2	2	1	2	3	2	2	1	2	2	1	9	2	2	2	2	2	2	2	1	2	3	2	1	2	2	2	1	1	2	2	2	1	1	2	1	3	1
c2_29639_chr03	1	1	1	1	2	2	1	2	2	1	9	1	0	1	2	2	2	0	2	2	1	0	0	1	1	2	2	1	2	1	1	1	1	2	2	0	9	1	1	9	0	1	2	1	1	1	1	0	1
c2_29645_chr03	1	0	0	0	1	1	0	1	1	1	1	1	0	0	1	1	1	0	1	1	1	0	0	0	0	1	1	1	1	1	1	1	0	1	1	0	0	1	1	0	0	1	1	1	0	0	0	0	0
c2_2968_chr11	2	1	1	2	2	2	2	2	1	2	0	2	2	2	1	1	1	1	2	1	2	1	9	1	1	1	0	1	1	1	9	1	0	2	2	1	2	1	2	3	2	1	2	1	2	2	2	1	2
c2_29739_chr10	1	0	0	0	1	0	1	1	1	1	0	1	1	0	0	0	1	1	0	0	1	0	0	0	1	1	0	1	1	9	1	1	0	0	0	1	9	1	1	0	1	1	0	0	0	1	1	0	1
c2_29743_chr10	1	1	0	0	1	0	1	2	1	2	1	1	1	1	1	1	2	1	1	0	2	0	9	0	2	2	0	2	1	2	1	1	9	1	0	1	1	2	9	1	1	1	0	0	1	2	2	0	1
c2_29850_chr04	1	0	0	1	1	1	1	0	1	1	1	0	1	1	0	0	1	1	1	1	0	1	0	0	1	1	0	1	1	0	1	0	0	1	0	1	1	0	1	1	0	1	1	1	1	0	0	0	1
c2_2992_chr09	0	1	0	1	1	1	0	0	1	0	1	1	1	0	1	0	0	0	0	0	1	1	1	0	0	1	0	0	1	1	1	0	0	0	1	1	0	1	1	1	1	0	0	1	0	1	1	0	9
c2_29945_chr09	2	2	4	2	3	1	2	2	2	0	1	2	4	1	1	2	1	3	1	1	3	1	1	2	2	2	2	2	2	3	9	2	2	2	2	2	1	2	4	2	3	1	1	2	2	2	3	1	3
c2_30008_chr09	0	1	1	1	1	1	0	0	1	0	1	1	1	0	1	0	0	0	1	0	1	0	1	0	0	1	0	0	1	1	1	0	0	0	1	0	0	1	1	1	1	0	0	1	0	1	1	0	9
c2_30160_chr02	1	2	2	2	1	2	1	2	3	3	1	0	1	3	0	2	2	2	3	1	2	1	2	3	1	2	2	2	0	1	9	1	1	1	2	9	2	2	2	0	3	2	0	9	2	2	1	9	0
c2_30162_chr02	1	2	2	2	1	2	1	2	3	3	1	0	1	3	0	2	2	2	3	1	2	1	2	9	1	2	9	2	0	1	1	1	1	1	2	1	2	2	2	0	3	2	0	2	2	9	1	2	0
c2_30164_chr02	2	1	1	0	2	1	1	2	1	0	1	3	2	1	2	2	2	1	1	2	1	2	2	1	2	2	1	1	2	1	9	9	9	1	1	0	1	0	1	2	1	1	2	0	1	2	3	2	2
c2_3021_chr09	1	1	2	1	2	0	1	9	0	0	0	1	2	1	0	2	1	2	1	1	2	1	0	1	1	1	2	2	0	1	9	1	2	1	0	1	9	1	2	1	1	0	0	0	2	0	1	0	0
c2_30293_chr08	2	1	2	0	1	1	1	1	3	1	1	2	2	2	1	1	1	1	2	0	2	2	1	1	1	2	2	3	1	2	1	1	1	1	2	2	2	1	1	1	1	0	1	2	1	1	2	2	2
c2_30416_chr07	1	0	1	0	9	0	9	1	0	0	9	9	9	9	0	1	0	9	9	0	0	0	9	0	9	0	1	1	9	9	0	0	0	0	9	9	0	9	0	0	0	0	0	0	0	1	0	0	0
c2_30428_chr07	1	0	0	0	0	1	0	0	0	1	0	1	0	1	1	0	0	0	0	0	0	1	0	0	0	1	9	1	1	1	1	1	1	0	0	0	1	0	1	0	0	1	0	1	1	0	1	1	0
c2_30460_chr07	1	0	0	0	0	9	0	0	0	1	0	1	0	1	1	0	0	0	0	0	0	9	0	0	0	1	1	1	1	1	1	1	9	0	0	0	1	0	1	0	0	1	0	1	1	0	1	1	0
c2_30501_chr06	2	2	3	1	3	2	1	9	9	1	2	2	2	1	1	2	2	2	1	3	1	2	4	2	2	3	3	2	3	1	3	9	2	4	2	3	1	3	2	3	3	3	2	2	3	4	3	3	9
c2_30509_chr06	1	2	1	2	1	1	2	2	0	2	1	1	2	2	2	2	2	2	2	0	2	1	0	2	2	0	1	2	0	2	1	3	1	0	1	1	2	1	2	1	1	1	1	2	0	0	1	0	2
c2_30511_chr06	2	0	0	1	0	2	9	1	2	1	1	1	0	9	9	0	0	1	9	1	1	2	1	1	1	1	0	0	2	9	1	0	1	1	1	1	9	1	0	1	0	0	9	1	2	1	1	2	0
c2_30534_chr06	2	0	0	1	0	2	2	1	2	1	1	1	0	2	2	0	0	1	2	1	2	2	1	1	1	1	0	0	2	1	1	0	1	1	1	1	2	1	0	1	0	0	1	1	2	1	1	2	0
c2_30596_chr06	2	0	0	1	0	9	2	1	2	1	0	1	0	2	2	0	0	1	2	1	2	2	1	1	1	1	0	0	9	1	1	0	1	1	1	1	2	1	0	1	0	0	1	1	9	1	1	9	0
c2_30612_chr06	2	1	1	1	1	2	2	1	2	1	0	2	1	2	2	0	0	1	2	2	2	2	2	9	1	2	1	0	3	9	2	0	2	3	2	1	2	2	1	2	1	1	2	1	3	2	1	3	0
c2_3073_chr09	1	2	1	2	3	1	1	2	1	0	1	2	3	1	1	2	1	2	1	1	2	2	1	1	1	2	2	9	1	2	2	1	2	1	1	2	1	2	3	2	2	0	0	1	2	1	2	0	9
c2_3079_chr09	1	0	1	1	1	0	0	1	0	0	0	0	1	1	0	1	1	1	0	1	1	1	0	0	0	1	1	1	0	1	1	0	1	1	1	0	0	1	1	1	1	0	0	0	1	0	0	0	0
c2_30957_chr01	2	2	3	1	2	2	2	0	1	2	2	1	1	1	1	0	3	1	1	1	2	1	1	2	2	3	2	1	3	2	9	2	1	3	3	0	2	2	2	3	2	1	1	2	2	9	2	9	9
c2_30973_chr01	1	1	0	2	0	1	1	2	2	1	1	2	1	2	1	2	1	1	1	1	1	2	1	1	0	0	0	1	1	0	0	1	9	1	1	2	1	0	2	1	1	1	1	1	2	2	1	1	0
c2_31041_chr01	1	0	0	0	1	1	0	1	0	0	1	0	1	1	1	1	0	0	0	1	0	0	1	0	1	0	1	1	0	1	1	0	0	0	0	1	0	1	0	0	1	1	0	1	0	1	1	0	1
c2_31042_chr01	1	1	0	2	0	1	1	2	2	1	1	2	1	2	1	2	9	1	1	1	1	2	1	1	0	0	0	1	9	0	0	1	9	1	1	2	1	0	2	9	1	1	1	1	2	2	1	1	0
c2_31066_chr01	2	2	3	1	2	2	2	0	1	2	2	1	1	1	1	0	3	1	1	1	2	1	1	2	2	3	2	1	3	2	3	2	1	9	3	0	2	2	2	3	2	1	2	2	2	1	2	2	3
c2_31082_chr06	0	1	0	1	0	1	1	1	1	0	0	0	1	0	1	0	1	0	0	0	1	1	1	1	1	0	0	0	0	1	0	0	1	0	1	0	1	1	0	0	1	0	1	1	0	1	1	0	0
c2_3109_chr06	2	1	3	2	3	1	2	1	9	2	3	2	2	0	0	3	3	2	0	2	0	1	2	2	1	2	3	3	1	1	1	3	1	2	1	2	0	2	3	2	3	3	1	2	1	9	9	1	3
c2_31180_chr06	1	1	0	9	0	9	9	1	9	9	9	9	0	1	1	2	0	1	9	1	1	0	0	1	1	9	0	1	9	9	0	1	1	1	2	2	1	1	9	0	0	2	9	0	1	1	1	1	0
c2_3133_chr06	2	1	3	2	3	1	2	1	9	2	3	2	2	0	0	3	3	2	0	2	0	1	2	2	1	2	3	3	1	1	1	3	1	2	1	2	0	2	3	2	3	3	2	2	1	2	2	1	3
c2_3134_chr06	2	1	3	2	3	1	2	1	9	2	3	2	2	0	0	3	3	2	0	2	0	1	2	2	1	2	3	3	1	1	1	3	1	2	1	2	0	2	3	2	3	3	2	2	1	2	2	1	3
c2_31358_chr04	1	1	9	9	0	0	0	0	9	1	2	9	1	0	9	9	0	9	0	9	2	0	2	0	9	0	9	2	2	0	2	2	0	0	9	9	0	9	0	2	0	9	9	9	1	0	1	0	0
c2_31359_chr04	1	1	2	2	0	0	0	0	2	1	9	1	1	0	1	1	0	1	0	1	9	0	2	0	1	0	1	2	9	0	2	2	0	0	1	1	0	1	0	9	0	1	1	1	1	0	1	0	0
c2_31360_chr04	1	1	2	2	0	0	0	0	2	1	9	1	1	0	1	1	0	1	0	1	2	0	2	0	1	0	1	2	9	0	9	2	0	0	1	1	0	1	0	2	0	1	1	1	1	0	1	0	0
c2_31366_chr07	2	0	1	2	1	0	1	1	9	2	9	9	1	1	2	1	2	9	2	1	1	9	1	9	9	2	0	1	2	9	1	2	9	1	1	1	9	1	2	1	1	9	1	1	2	1	1	1	1
c2_31370_chr07	2	0	1	2	1	0	1	1	0	2	0	0	1	1	2	1	2	0	2	1	1	1	1	9	0	2	0	1	2	1	1	2	2	1	1	1	1	1	2	1	1	1	1	1	2	1	1	1	1
c2_31373_chr07	2	0	1	9	1	0	1	1	9	9	0	0	1	1	9	1	9	9	2	1	1	1	1	1	9	2	9	1	2	1	1	2	9	1	1	1	1	1	2	1	1	1	1	1	2	1	1	1	1
c2_31375_chr07	0	1	1	1	1	0	0	0	1	1	1	1	0	0	1	0	1	1	0	1	1	1	0	0	9	0	1	0	1	1	1	1	0	0	1	1	1	0	1	0	0	0	0	0	0	0	9	1	0
c2_31376_chr07	2	0	1	2	1	0	1	1	0	2	0	0	1	1	2	1	2	0	2	1	1	1	1	1	0	2	0	1	2	1	1	2	2	1	1	1	1	1	2	1	1	1	1	1	2	1	1	1	1
c2_31383_chr09	1	2	2	1	1	1	2	1	2	1	0	1	3	2	1	9	2	3	2	2	1	1	2	1	1	1	1	2	9	9	9	1	3	2	1	2	3	2	2	2	2	2	9	0	2	1	2	2	2
c2_31403_chr04	1	1	2	9	0	0	0	1	9	1	2	1	1	0	9	9	0	1	0	1	9	0	1	0	1	0	1	2	9	0	9	2	0	0	1	1	0	1	0	9	0	1	1	1	1	0	1	0	0
c2_31433_chr11	1	2	3	2	9	1	9	1	2	1	2	1	1	1	9	1	9	2	1	2	1	3	1	2	9	2	3	1	1	2	0	1	9	1	1	1	9	1	2	1	1	2	1	2	1	0	1	9	1
c2_31472_chr11	0	1	1	1	0	0	1	0	0	0	1	1	1	0	1	1	1	1	0	1	1	1	0	1	1	1	1	0	1	1	0	0	1	1	0	0	1	0	1	1	1	1	1	0	0	0	0	1	0
c2_31484_chr11	1	2	3	2	2	1	2	1	2	1	2	1	1	1	2	1	2	2	1	2	1	3	1	2	2	2	3	1	1	2	0	1	2	1	1	1	1	1	2	1	1	2	1	2	1	0	1	2	1
c2_31585_chr06	2	2	3	2	3	1	3	2	9	2	3	2	3	2	2	2	3	3	2	2	2	1	2	1	2	1	3	2	1	3	3	1	2	2	2	2	2	2	2	2	2	2	3	2	1	3	1	2	3
c2_31586_chr06	2	2	3	2	3	1	3	2	2	2	3	2	3	2	2	2	3	3	2	2	2	9	2	1	2	1	3	2	1	2	3	1	2	2	2	2	2	2	2	2	2	2	2	2	1	3	1	2	3
c2_31592_chr06	2	2	3	2	3	1	3	2	2	2	3	2	3	2	2	2	3	3	2	2	2	1	2	1	2	1	3	2	1	9	3	9	2	2	2	2	2	2	2	2	2	2	2	2	1	3	1	2	3
c2_31605_chr06	2	2	3	2	3	1	3	2	9	2	3	2	3	2	2	2	3	3	2	9	2	9	2	2	2	1	3	2	1	3	3	1	2	2	2	2	9	9	2	2	9	2	3	2	1	9	1	2	3
c2_31642_chr06	2	2	3	2	3	1	3	2	9	2	3	2	3	2	2	2	3	3	2	2	2	1	2	2	2	1	3	2	1	9	3	1	2	2	2	2	2	2	2	2	2	2	9	2	1	3	1	2	3
c2_31648_chr06	2	2	3	2	3	1	3	9	9	9	3	2	3	9	2	2	3	3	9	2	9	1	2	2	2	1	3	2	1	9	3	1	9	2	2	2	2	2	9	9	9	2	9	9	1	3	1	2	3
c2_31733_chr04	1	2	1	2	2	2	1	1	2	2	2	1	2	2	2	2	2	2	2	3	1	2	2	1	2	3	1	3	2	1	2	2	1	2	1	2	1	1	2	2	0	2	2	1	3	1	1	0	1
c2_31820_chr01	1	1	1	1	2	0	0	1	1	1	1	1	0	1	0	1	1	2	1	0	1	2	0	1	0	1	1	1	1	1	1	2	2	1	0	1	2	1	2	1	0	1	0	1	0	1	2	1	1
c2_31821_chr01	2	2	2	1	2	9	3	2	2	1	2	9	1	9	2	2	9	9	9	1	1	9	1	2	3	9	2	1	2	9	9	2	2	2	9	2	9	3	9	1	9	2	3	9	9	1	3	1	9
c2_3185_chr12	1	1	2	1	1	1	0	1	0	2	2	1	1	0	1	0	1	2	0	9	1	1	1	2	1	0	1	2	1	1	0	2	0	1	0	1	1	2	1	1	1	0	1	1	1	1	0	1	1
c2_31887_chr06	0	1	0	1	0	1	1	1	1	0	0	0	1	0	1	0	1	0	0	0	1	1	1	1	1	0	0	0	0	1	0	0	1	0	0	0	1	1	0	0	1	0	1	1	0	1	1	0	0
c2_31893_chr06	1	0	1	0	0	0	1	1	1	0	1	1	1	1	0	0	1	1	0	1	1	1	1	1	1	0	1	1	0	0	1	1	1	0	1	1	1	0	1	0	1	0	1	0	0	1	1	0	0
c2_31913_chr06	1	0	1	0	0	0	1	1	1	0	1	1	1	1	0	0	1	1	0	1	1	1	1	1	1	0	1	1	0	0	1	1	1	0	1	1	1	0	1	0	1	0	1	0	0	1	1	0	0
c2_31931_chr06	0	1	0	1	0	1	1	1	1	0	0	0	1	0	1	0	1	0	0	0	1	1	1	1	1	0	0	0	0	1	0	0	1	0	0	0	1	1	0	0	1	0	1	1	0	1	1	0	0
c2_32077_chr12	1	1	1	1	1	1	0	1	2	1	2	2	0	0	1	1	0	0	1	1	1	0	0	0	1	1	1	2	1	1	2	0	2	0	0	0	2	0	1	1	2	1	0	0	1	1	1	0	0
c2_32082_chr12	0	1	0	0	1	1	1	1	1	0	0	0	1	1	1	1	0	1	1	0	1	1	0	1	0	1	1	0	1	0	0	0	0	1	1	1	0	1	1	0	0	1	0	1	1	1	1	1	1
c2_32111_chr01	0	1	1	0	1	0	1	0	1	1	9	1	1	0	1	0	0	0	0	1	1	1	0	0	0	0	1	1	1	0	1	1	1	0	0	1	0	0	1	0	1	1	1	1	1	1	1	1	0
c2_322_chr03	2 1	1	1	0	9	1	1	1	1	0	1	2	9	0	9	1	2	9	1	9	2	2	1	1	2	2	2	9	3	1	1	1	1	2	3	2	2	0	1	3	9	9	1	2	2	2	3	2	2
c2_32253_chr02	1	2	2	2	1	2	1	2	3	9	2	0	1	3	0	2	2	2	3	1	2	0	2	2	1	2	1	2	0	1	9	1	1	1	1	1	2	2	2	0	3	2	0	2	2	0	1	2	0
c2_32257_chr02	1	0	1	1	1	1	0	1	1	1	1	0	0	1	0	1	1	1	1	1	1	0	0	0	0	1	0	1	0	0	0	1	1	0	0	0	1	1	1	0	1	1	0	1	1	0	0	1	0
c2_323_chr03	2 1	1	1	0	2	1	1	1	1	0	1	2	2	0	1	1	2	2	1	2	2	2	1	1	2	2	2	2	3	1	1	1	1	2	3	2	2	0	1	3	1	1	1	2	2	2	3	2	2
c2_32339_chr11	0	1	0	1	1	1	1	1	0	1	0	1	1	1	0	0	0	0	0	1	1	0	0	0	0	1	0	1	0	0	1	0	0	1	1	1	1	0	1	1	1	1	9	0	1	9	1	0	1
c2_32341_chr11	2	1	2	9	3	2	3	2	2	1	1	1	1	2	2	1	1	1	1	2	1	1	0	1	1	2	1	2	1	1	2	0	1	2	2	2	2	9	2	1	2	2	9	1	2	9	2	1	2
c2_324_chr03	2 1	1	1	0	2	1	1	1	1	0	1	2	2	0	1	1	2	2	1	2	2	2	1	9	2	2	2	2	3	1	1	1	1	2	3	2	2	0	1	3	1	1	1	2	2	2	3	2	2
c2_32413_chr02	1	1	1	1	1	1	2	0	0	1	2	9	1	1	2	0	9	1	1	1	1	1	0	1	1	0	0	1	2	9	9	1	0	1	0	9	9	2	1	2	0	1	1	9	1	1	0	0	2
c2_32440_chr02	1	1	1	1	9	1	2	0	0	9	2	9	1	1	2	0	1	1	1	1	1	9	0	9	1	0	0	1	2	9	1	1	0	1	0	9	9	2	1	2	0	1	1	9	1	9	0	0	2
c2_32466_chr12	0	1	0	0	1	1	1	1	1	0	9	0	1	1	1	1	0	1	1	0	1	1	0	1	0	1	1	0	1	0	0	1	0	0	1	1	0	1	1	0	0	1	9	1	1	1	1	1	1
c2_32467_chr12	1	2	2	1	1	1	1	1	2	2	2	3	0	1	1	2	1	0	2	1	2	1	2	0	2	2	1	2	2	1	3	0	9	9	1	0	9	0	1	2	2	2	1	1	1	2	2	0	1
c2_32482_chr12	1	2	1	1	2	2	1	2	3	1	2	2	1	1	2	2	9	1	2	1	2	1	0	1	1	2	2	2	2	1	2	1	2	1	1	1	2	1	2	1	2	2	9	1	2	2	2	1	1
c2_32498_chr12	0	1	0	0	1	1	1	1	1	0	0	0	1	1	1	1	0	1	1	0	1	1	0	1	0	1	1	0	1	0	0	1	0	0	1	1	0	1	1	0	0	1	0	1	1	1	1	1	1
c2_32522_chr12	0	1	0	0	1	1	1	1	1	0	0	0	1	1	9	1	0	1	1	0	1	1	0	1	0	1	1	0	1	0	0	1	0	0	1	1	0	1	1	0	0	1	0	1	1	1	1	1	1
c2_32702_chr08	0	1	1	0	1	1	1	1	1	0	0	0	1	0	1	0	0	1	0	1	0	0	0	1	0	1	0	0	1	0	1	1	0	0	0	0	1	1	0	1	0	1	1	1	0	0	0	0	0
c2_32704_chr08	0	1	1	0	1	1	1	1	1	0	0	0	1	0	1	0	0	1	0	1	0	0	0	1	0	1	0	0	1	0	1	1	0	0	0	0	1	1	0	1	0	1	1	1	0	0	0	0	0
c2_32710_chr08	1	0	0	1	0	1	0	0	1	1	1	1	1	0	0	9	0	0	0	1	0	1	0	1	0	0	0	0	0	0	0	0	1	1	0	0	1	1	1	1	1	1	0	0	0	1	0	0	0
c2_32740_chr10	1	2	1	0	2	3	1	0	2	2	2	1	3	1	0	2	0	2	1	2	2	1	1	2	2	2	1	2	1	1	2	3	1	2	2	3	1	2	2	1	1	2	1	2	0	2	1	3	2
c2_32768_chr10	1	2	3	2	2	2	1	1	1	2	2	2	2	2	1	2	1	2	1	3	3	0	1	3	1	2	1	1	2	2	1	2	1	2	1	2	2	3	1	2	1	1	2	1	1	2	1	2	1
c2_32790_chr10	1	2	1	0	2	3	1	0	2	2	2	1	3	1	0	2	0	2	1	2	2	1	1	2	2	2	1	9	1	1	2	3	1	2	2	3	1	2	2	1	1	2	1	2	0	2	1	3	2
c2_32802_chr08	1	1	1	9	2	1	1	1	0	1	1	0	0	1	1	1	9	2	1	1	0	0	2	0	2	2	1	1	1	1	9	1	1	1	1	1	0	9	1	1	1	1	1	1	9	0	1	1	1
c2_32854_chr05	1	2	1	1	9	9	9	1	0	1	9	9	1	2	2	0	9	1	1	2	9	1	3	2	1	2	3	2	2	0	9	2	1	9	1	2	9	9	1	2	1	2	2	1	2	9	1	1	2
c2_32877_chr05	1	2	2	0	3	1	2	2	1	0	1	1	2	1	1	1	2	1	0	1	3	2	3	1	1	1	2	2	1	0	1	2	2	1	1	1	2	2	2	1	1	1	1	1	3	2	2	1	1
c2_32894_chr06	2	1	2	2	2	2	1	1	1	3	2	3	1	1	1	2	2	2	1	2	0	2	1	2	0	2	2	2	2	1	0	2	1	3	1	1	0	2	2	2	1	3	1	2	2	1	1	3	2
c2_32900_chr04	1	2	9	9	1	1	1	1	9	1	9	1	1	0	9	1	1	2	1	9	3	0	2	0	9	1	9	2	2	0	3	2	1	1	2	1	1	1	1	3	1	1	2	2	1	1	1	1	1
c2_32952_chr06	0	2	1	0	1	0	1	1	1	1	1	1	9	1	0	1	0	1	1	1	1	0	1	1	1	1	1	1	1	9	1	1	2	1	2	0	1	1	1	1	1	1	9	0	1	1	1	1	1
c2_32954_chr11	1	1	1	1	1	1	0	1	1	2	0	1	1	1	0	0	1	1	2	1	1	2	1	1	9	0	1	1	1	1	1	2	0	0	1	0	1	2	1	1	0	0	1	2	1	1	2	0	0
c2_33002_chr11	1	1	1	0	1	1	0	1	1	2	0	1	1	1	0	0	1	1	2	1	1	2	1	1	2	0	1	1	1	1	1	2	0	0	1	0	1	2	1	1	0	1	1	2	1	1	2	0	0
c2_33005_chr10	1	1	2	1	1	2	1	0	1	2	1	1	2	1	0	2	0	1	1	2	2	0	9	2	1	2	9	1	1	0	1	2	0	1	1	2	1	2	1	2	0	1	1	1	1	2	1	2	1
c2_33008_chr10	1	2	2	1	2	3	1	0	2	2	2	1	3	1	9	2	9	2	1	2	2	1	1	2	2	2	1	2	2	1	2	3	1	2	2	3	1	2	2	2	1	2	2	2	1	2	1	3	2
c2_33045_chr07	2	1	9	2	2	9	9	0	0	9	9	9	9	2	9	1	9	2	0	2	2	1	9	1	0	9	1	9	2	2	9	3	2	1	2	1	9	9	1	9	9	2	9	9	9	1	2	2	9
c2_33105_chr06	1	1	1	1	1	2	0	1	9	2	1	2	0	1	9	1	1	1	1	2	0	2	1	2	0	2	1	1	2	0	0	1	1	2	1	1	0	1	1	1	1	2	2	1	2	1	1	2	1
c2_33108_chr02	0	1	0	0	1	0	0	0	1	0	0	0	0	1	1	1	1	0	0	1	0	1	0	0	1	1	0	0	1	0	0	1	1	0	0	0	0	1	0	1	0	0	1	0	1	1	1	1	1
c2_3318_chr09	1	0	1	0	1	0	1	1	0	1	0	0	1	1	1	0	0	1	0	0	1	0	0	1	0	1	0	1	0	0	0	0	1	1	0	0	1	0	0	1	1	0	1	1	0	0	0	0	1
c2_3320_chr09	2	2	2	2	1	2	4	2	2	2	2	2	2	2	3	2	1	3	1	2	3	2	2	2	2	2	1	2	2	1	2	2	1	2	2	2	3	1	2	3	1	2	1	3	2	2	9	2	2
c2_33226_chr06	1	1	9	9	9	2	0	9	9	2	9	2	0	9	9	9	1	1	9	2	0	2	1	2	0	2	1	1	2	0	0	1	9	2	1	1	0	9	1	9	9	2	1	9	2	9	9	2	9
c2_3323_chr09	1	2	1	2	0	2	3	2	9	1	9	2	1	1	2	9	1	2	1	9	2	2	2	1	2	1	9	1	2	1	3	2	9	1	9	2	2	1	2	2	0	9	1	2	2	2	2	2	1
c2_33302_chr06	0	1	0	1	9	1	1	1	1	0	0	0	0	1	9	0	1	0	1	0	1	1	0	0	1	0	0	0	0	9	1	0	1	0	0	1	1	0	0	0	1	0	1	1	0	0	0	0	0
c2_33314_chr06	2	2	1	9	1	3	1	2	2	2	1	2	1	2	2	2	1	1	3	2	2	3	2	3	2	3	1	2	3	2	1	2	9	2	2	2	2	2	2	2	2	2	2	2	3	2	3	2	1
c2_33346_chr06	0	1	0	1	0	1	1	1	9	0	0	0	0	0	9	0	1	0	1	0	1	1	0	0	1	0	0	0	0	9	1	0	1	0	0	1	1	0	0	0	1	0	1	1	0	0	0	0	0
c2_33365_chr06	0	1	0	1	0	1	1	1	9	0	0	0	0	1	9	0	1	0	1	0	1	9	0	0	1	0	0	0	0	9	1	0	1	0	0	1	9	0	0	0	9	0	9	1	0	0	0	0	0
c2_33375_chr06	1	0	1	1	1	0	1	0	0	1	1	1	1	0	0	1	1	1	0	0	0	0	0	0	0	0	1	1	0	1	0	1	0	1	0	0	0	1	1	1	0	1	0	1	0	0	0	1	1
c2_33381_chr08	2	1	2	2	2	1	0	0	1	1	2	3	1	0	0	2	2	1	1	1	1	1	2	2	2	2	2	2	3	0	1	1	1	3	2	2	2	2	1	0	3	1	0	2	1	2	1	1	0
c2_33422_chr08	2	1	2	2	2	1	0	0	1	1	2	3	1	0	0	2	2	1	1	1	1	1	2	2	2	2	2	2	3	0	1	1	1	3	2	2	2	2	1	0	3	1	0	2	1	2	1	1	0
c2_33488_chr07	1	2	1	1	9	0	0	1	9	3	1	9	1	9	9	1	1	9	0	9	1	1	9	9	0	2	1	1	9	9	9	2	1	0	9	1	9	1	9	9	1	2	9	9	9	0	2	9	1
c2_33491_chr07	1	0	1	1	0	0	1	1	0	1	0	0	0	0	1	1	1	1	1	0	1	0	0	1	0	1	0	0	0	1	0	1	1	1	1	1	1	1	1	0	1	0	9	0	1	1	0	0	0
c2_33492_chr07	1	2	1	1	2	0	9	1	2	3	1	3	1	2	3	1	1	3	0	3	1	2	2	2	0	2	1	1	2	1	9	2	1	0	2	1	9	1	2	2	1	2	1	2	2	0	3	2	1
c2_33495_chr07	1	2	1	1	2	0	0	1	2	3	1	3	1	2	3	1	1	2	0	3	1	2	2	2	0	2	1	1	2	1	2	2	1	0	2	1	3	1	2	2	1	2	1	2	2	0	9	2	1
c2_33508_chr05	2	2	3	2	3	1	2	3	2	1	2	0	2	2	2	2	3	3	3	2	1	1	2	2	2	1	1	1	2	2	3	1	3	2	2	1	2	1	3	2	3	2	0	3	2	1	1	2	1
c2_33512_chr05	2	0	9	1	0	1	1	0	1	2	1	2	1	1	1	1	0	1	0	1	1	1	1	1	1	1	2	1	1	1	9	2	0	1	1	1	1	1	1	1	1	2	9	1	1	2	2	1	1
c2_33517_chr05	0	2	1	1	1	2	1	1	1	1	1	2	1	1	1	1	1	0	1	1	2	2	1	1	1	2	1	2	1	1	1	1	1	1	1	2	1	2	0	1	0	0	2	0	1	1	1	1	2
c2_33518_chr05	2	0	0	1	0	1	1	0	1	2	1	9	1	1	1	1	0	1	0	1	1	1	1	1	1	1	9	1	1	1	0	2	0	1	1	1	1	1	1	1	1	2	2	1	1	9	2	1	1
c2_33519_chr05	1	1	1	1	2	0	1	2	1	9	1	0	1	0	1	1	9	2	9	1	0	0	1	1	0	1	0	0	2	1	9	1	9	1	1	1	0	1	1	2	2	1	0	2	0	1	0	1	1
c2_33520_chr05	1	1	2	1	1	1	1	1	1	1	1	0	1	2	1	1	1	1	1	1	1	1	1	1	2	0	1	1	0	1	1	0	1	1	1	0	2	0	2	0	1	1	0	1	2	0	1	1	0
c2_33521_chr05	2	0	0	1	0	1	1	0	1	2	1	2	1	1	1	1	0	1	0	1	1	1	1	1	1	1	2	1	1	1	0	2	0	1	1	1	1	1	1	1	1	2	2	1	1	2	2	1	1
c2_33522_chr05	2	2	1	2	1	9	2	1	2	9	2	4	2	9	2	2	1	1	1	2	9	9	2	2	9	3	9	3	2	2	1	3	1	2	2	3	9	3	1	2	1	2	4	1	2	3	3	2	3
c2_33535_chr05	1	2	1	2	1	2	2	1	1	2	2	3	1	1	2	2	1	0	1	2	2	2	2	2	1	3	2	3	1	2	1	1	1	1	1	3	2	3	0	2	0	1	3	0	1	2	2	9	3
c2_33563_chr05	1	0	0	1	0	0	1	0	0	1	1	1	0	0	1	1	0	0	0	1	0	0	1	1	0	1	1	1	0	1	0	0	0	0	0	1	1	1	0	1	0	1	1	0	0	1	1	0	1
c2_3358_chr09	2	2	2	2	1	2	4	2	2	2	2	2	2	2	3	2	1	3	1	2	3	2	2	2	2	2	1	2	2	1	9	2	1	2	2	2	3	1	2	3	1	2	2	3	2	2	2	2	2
c2_33626_chr09	1	2	1	1	2	2	2	2	1	2	3	2	0	1	2	1	2	0	1	2	1	2	2	2	3	2	2	1	1	2	9	2	0	1	2	0	0	2	1	1	1	1	1	2	1	1	2	1	2
c2_33627_chr09	1	2	1	1	2	2	2	9	1	2	3	2	9	1	2	1	2	0	1	2	1	2	2	2	3	2	2	1	1	2	2	2	9	1	2	9	9	2	1	1	1	1	1	2	1	1	2	1	2
c2_33630_chr12	1	0	0	0	0	0	0	0	9	1	9	9	0	0	9	9	0	0	0	0	0	0	0	0	9	9	9	0	9	0	1	1	9	9	0	0	9	0	1	1	0	9	0	0	0	9	9	1	0
c2_33657_chr11	2	2	2	2	1	2	2	2	1	2	1	3	3	2	1	1	1	2	2	2	2	3	1	2	2	1	2	3	3	3	2	2	1	1	3	2	4	1	4	2	4	3	2	1	2	2	1	2	2
c2_33678_chr11	2	2	2	2	3	2	2	2	3	2	3	1	1	2	3	3	3	2	2	2	2	1	3	2	2	3	3	1	1	1	2	2	3	3	9	2	0	3	0	2	0	9	9	3	2	2	3	2	2
c2_33683_chr11	2	2	2	2	1	2	9	2	1	2	1	9	9	2	1	1	1	2	9	9	2	9	2	2	2	1	2	3	3	9	2	2	1	1	3	2	9	1	9	2	9	3	2	1	2	2	1	2	2
c2_33774_chr08	0	1	1	0	0	0	1	1	0	0	0	0	1	0	1	0	0	1	0	1	1	1	0	1	0	0	0	0	1	0	1	1	0	1	0	0	0	0	0	0	0	1	1	0	0	1	0	0	0
c2_33777_chr06	1	2	2	3	1	2	2	3	2	1	2	2	2	2	1	1	3	2	1	1	2	3	3	2	2	1	2	1	2	2	2	2	3	1	2	1	2	1	2	1	3	0	2	2	1	1	2	1	1
c2_33871_chr06	1	2	2	3	1	2	2	3	2	1	2	2	2	2	1	1	3	2	1	1	2	3	3	2	2	1	2	1	2	2	2	2	3	1	2	1	2	1	2	1	3	0	2	2	1	1	2	1	1
c2_33892_chr06	1	1	0	0	0	2	1	1	9	1	1	1	0	1	1	2	0	1	1	1	1	0	0	1	1	1	0	1	1	1	0	1	1	1	2	2	1	2	1	0	0	2	1	0	1	1	1	1	0
c2_33916_chr11	0	1	0	1	9	9	1	1	0	1	0	9	1	1	0	0	0	0	0	1	1	0	0	0	0	1	0	1	0	0	1	0	0	1	1	1	1	0	1	1	1	1	1	0	1	1	1	0	1
c2_33917_chr11	1	1	9	1	2	1	1	1	2	1	1	0	0	1	1	0	1	1	1	1	0	9	0	1	1	1	2	1	1	1	0	1	1	0	1	1	0	1	1	0	0	1	0	9	1	0	2	0	1
c2_33996_chr02	1	0	0	1	1	0	1	0	0	1	1	0	0	1	1	0	0	0	0	0	0	1	0	1	1	0	0	1	1	1	0	0	0	0	0	0	0	1	0	1	0	0	0	1	1	0	0	0	1
c2_34_chr10	1 2	2	1	2	3	1	0	1	2	2	1	3	1	0	2	0	2	1	2	2	1	1	2	2	2	1	2	2	1	2	3	1	2	2	3	1	2	9	2	1	2	2	2	1	2	1	3	2	2
c2_34002_chr06	1	0	0	0	0	1	0	1	1	1	0	1	0	1	1	0	0	0	1	1	0	1	0	1	0	1	0	0	1	0	0	0	1	1	1	1	0	0	0	0	0	1	0	0	1	0	0	1	0
c2_34017_chr04	1	1	0	9	1	9	9	0	1	2	0	0	0	1	9	1	0	9	9	9	0	9	1	9	1	1	9	2	9	9	9	1	9	1	0	2	9	9	0	1	9	0	2	1	9	2	1	2	1
c2_34065_chr08	0	1	1	0	0	0	1	1	0	0	0	0	1	0	1	0	0	9	0	1	1	1	0	1	0	0	0	0	1	0	1	1	0	1	0	0	0	0	0	0	0	1	1	0	0	1	0	0	0
c2_34082_chr08	1	0	0	1	1	1	9	1	0	1	0	0	0	1	1	0	1	9	1	1	0	0	1	0	9	1	0	0	0	1	9	1	0	0	0	0	0	1	1	9	0	1	9	0	1	0	1	1	9
c2_34085_chr08	0	1	1	1	1	0	0	0	0	0	1	0	0	0	0	1	1	1	0	0	0	0	1	0	1	1	1	0	1	0	1	0	0	1	1	1	0	1	0	0	1	0	0	1	1	0	0	0	0
c2_34197_chr11	0	1	1	1	1	0	0	0	0	1	1	1	1	0	0	1	0	1	0	1	0	0	0	0	1	1	1	0	1	0	0	1	1	0	0	0	0	0	0	1	1	1	1	0	0	0	0	1	1
c2_34203_chr11	1	2	3	1	2	1	2	1	2	1	2	1	3	0	2	2	0	2	1	2	0	3	1	9	2	2	2	1	1	0	1	3	2	0	2	1	0	1	1	2	1	2	1	2	1	1	1	2	2
c2_34459_chr10	0	1	9	9	1	0	0	9	0	0	1	9	0	9	1	0	9	1	0	1	9	0	1	9	0	0	1	0	9	9	0	0	1	1	0	0	9	9	0	1	1	0	0	0	1	0	0	0	0
c2_34546_chr01	1	1	1	0	9	1	1	2	1	0	2	1	1	1	2	2	0	0	0	9	1	9	1	0	1	9	1	2	9	2	1	1	2	0	1	1	0	1	0	0	2	2	0	1	1	2	2	0	1
c2_34547_chr01	1	1	1	0	1	1	1	2	1	0	2	1	1	1	2	2	0	0	0	9	1	1	1	0	1	1	1	2	1	2	1	1	2	0	1	1	0	1	0	0	2	2	0	1	1	2	2	0	1
c2_34548_chr01	0	1	1	0	0	0	1	1	1	0	1	1	0	1	1	1	0	0	0	1	0	1	0	0	0	0	0	1	1	1	0	1	9	0	0	1	0	0	0	0	1	1	0	0	1	1	1	0	0
c2_34557_chr07	2	0	1	2	1	0	1	1	0	2	0	0	1	1	2	1	2	0	2	1	1	1	1	1	0	2	0	1	2	1	1	2	2	1	1	1	1	1	2	1	1	1	1	1	2	1	1	1	1
c2_34561_chr07	2	0	1	2	1	0	1	1	0	2	0	0	1	1	2	1	2	0	2	1	1	1	1	1	0	2	0	1	2	1	1	2	9	1	1	1	1	1	2	1	1	1	1	1	2	1	9	1	1
c2_34563_chr08	0	1	1	0	0	0	1	1	0	0	0	0	1	0	1	0	0	1	0	1	1	1	0	1	0	0	0	0	1	0	1	1	0	1	0	0	0	0	0	0	0	1	1	0	0	1	0	0	0
c2_34566_chr08	1	0	0	1	0	1	0	1	0	0	1	0	0	1	1	0	0	0	1	0	0	1	0	0	1	1	0	0	0	1	1	1	1	0	1	1	0	1	1	1	0	1	1	0	1	0	1	1	1
c2_34587_chr08	0	1	0	0	1	1	1	1	0	0	1	0	1	0	0	1	1	0	1	0	1	0	0	0	1	0	1	0	0	1	0	1	1	0	1	0	0	0	1	1	1	1	1	0	1	1	0	0	1
c2_34604_chr08	1	0	0	1	0	9	0	1	0	0	9	0	0	1	1	0	0	0	9	0	0	1	0	0	9	1	0	0	0	1	1	1	1	0	1	1	0	1	1	1	0	1	9	0	9	0	1	1	1
c2_34608_chr08	0	2	1	1	2	1	1	1	1	0	2	1	1	1	1	2	2	1	1	1	1	0	1	0	2	1	1	1	2	1	0	2	1	1	2	1	0	0	1	1	1	1	1	1	2	1	0	1	1
c2_34632_chr08	1	0	1	1	0	1	0	1	0	0	1	0	0	1	1	0	0	0	1	0	0	9	0	0	1	1	0	0	0	1	1	1	9	0	1	1	0	1	1	1	0	1	9	0	1	0	1	1	1
c2_34635_chr08	1	0	1	1	0	1	0	1	0	0	1	0	0	1	1	0	0	0	1	0	0	1	0	0	1	1	0	0	0	1	1	1	1	0	1	1	0	1	1	1	0	1	1	0	1	0	1	1	1
c2_34636_chr08	1	0	1	1	0	1	0	1	0	0	1	0	0	1	1	0	0	0	1	0	0	1	0	0	1	1	0	0	0	1	1	1	1	0	1	1	0	1	1	1	0	1	1	0	1	0	1	1	1
c2_34639_chr08	1	0	1	1	0	1	0	1	0	0	1	0	0	1	1	0	0	0	1	0	0	1	0	0	1	1	0	0	0	1	1	1	1	0	1	1	0	1	1	1	0	1	1	0	1	0	1	1	1
c2_34640_chr08	1	0	1	1	0	1	0	1	0	0	1	0	0	1	1	0	0	0	1	0	0	1	0	0	1	1	0	0	0	1	1	1	1	0	1	1	0	1	1	1	0	1	9	0	1	0	1	1	1
c2_34698_chr08	0	1	0	0	1	1	1	1	0	1	1	0	1	1	0	1	1	0	1	0	1	0	0	0	1	0	1	0	0	1	0	1	1	0	1	0	0	0	1	1	1	1	1	1	1	1	0	1	1
c2_34705_chr08	0	2	1	1	2	1	1	1	1	1	2	1	1	1	1	2	2	1	1	1	1	0	1	0	2	1	2	1	1	1	0	2	1	1	2	1	0	1	1	1	1	1	1	2	2	1	0	1	1
c2_34717_chr08	0	1	0	0	1	1	1	1	0	1	1	0	1	1	0	1	1	0	1	0	1	0	0	0	1	0	1	0	0	1	0	1	1	0	1	0	0	0	1	1	1	1	1	1	1	1	0	1	1
c2_34762_chr12	1	0	0	0	1	0	0	0	1	1	1	1	0	0	1	1	0	0	0	0	0	0	0	0	1	1	1	0	1	0	1	1	1	1	0	0	1	0	0	1	1	1	0	0	0	1	1	1	0
c2_34807_chr12	2	1	2	1	2	1	0	1	1	3	3	2	1	0	9	1	1	2	0	1	1	1	1	2	2	1	2	2	2	1	1	9	1	2	0	2	2	2	1	2	2	1	1	1	1	2	1	2	1
c2_34862_chr04	1	1	2	0	1	0	0	1	1	1	0	2	2	1	1	1	2	1	1	1	0	0	0	1	0	1	0	0	1	1	0	0	0	1	2	0	0	0	1	1	1	2	1	1	2	0	1	0	1
c2_34863_chr04	2	1	1	1	1	2	2	2	2	0	3	1	2	1	1	1	1	2	1	1	9	1	9	1	2	1	1	2	1	1	2	2	2	1	2	2	2	2	2	2	1	1	1	1	1	1	2	1	2
c2_34865_chr04	0	1	1	1	1	0	0	1	0	1	1	1	0	1	1	1	1	0	1	1	0	1	0	1	1	1	1	0	1	1	1	1	1	1	0	0	1	1	1	0	1	1	0	1	0	1	0	1	0
c2_34867_chr04	2	2	2	2	2	2	2	1	2	3	0	2	2	2	9	9	9	2	2	2	0	2	1	2	1	2	2	2	2	9	1	1	1	2	2	2	9	9	1	2	2	2	3	2	3	2	2	2	2
c2_34872_chr04	0	1	1	1	1	0	0	1	0	1	1	1	0	1	1	1	1	0	1	1	0	1	0	1	1	1	1	0	1	1	1	1	1	1	0	0	1	1	1	0	1	1	0	1	0	1	0	1	0
c2_34874_chr04	0	1	1	1	1	0	0	1	0	1	1	1	0	1	1	1	1	0	1	1	0	1	0	1	1	1	1	0	1	1	1	1	1	1	0	0	1	1	1	0	1	1	0	1	0	1	0	1	0
c2_34876_chr04	1	1	1	2	2	1	1	1	1	2	1	1	0	2	2	2	1	0	2	1	0	2	0	1	2	1	2	1	1	2	1	2	2	1	0	1	2	2	1	1	2	1	0	1	0	2	0	2	1
c2_34890_chr04	0	1	0	1	0	1	1	0	0	1	0	0	0	0	0	0	0	1	0	1	0	1	1	1	0	1	1	1	1	0	1	0	0	1	0	1	0	0	0	0	0	0	9	1	9	1	1	1	0
c2_34940_chr01	0	1	1	0	1	0	1	0	1	1	1	1	1	0	1	0	0	0	0	1	1	1	0	0	0	0	1	1	1	0	1	1	1	0	0	1	0	0	1	0	1	1	1	1	1	1	1	1	0
c2_34948_chr04	1	1	9	9	9	2	2	9	2	1	9	0	9	9	2	1	0	0	9	0	1	9	1	0	9	0	9	2	9	9	9	1	9	0	0	1	0	9	9	9	9	0	0	0	9	9	0	1	9
c2_34957_chr04	1	1	1	2	1	2	2	1	2	1	1	0	1	1	2	1	0	0	2	0	1	1	1	0	1	0	1	2	1	2	1	1	1	0	0	1	0	2	1	2	1	0	0	0	1	1	0	1	1
c2_34960_chr04	1	0	0	9	0	0	9	0	0	0	9	0	9	0	0	0	9	0	0	9	9	9	9	9	9	9	9	0	0	0	9	1	9	9	9	1	9	0	9	0	0	0	0	0	9	0	9	9	9
c2_35049_chr07	2	1	1	2	2	1	1	0	0	9	1	2	1	2	9	1	2	2	0	2	2	2	1	1	0	3	1	1	2	2	2	3	2	1	2	1	3	1	2	1	1	2	1	1	3	1	3	2	1
c2_35051_chr07	1	1	2	1	0	2	1	1	1	0	2	9	1	0	0	0	1	9	2	1	1	2	0	9	2	9	9	1	0	9	2	0	1	2	0	1	0	2	0	1	2	2	2	2	1	1	1	2	1
c2_35053_chr07	2	1	1	2	2	1	1	0	0	3	9	9	1	9	3	1	2	9	0	2	2	9	1	1	0	3	9	1	2	2	2	3	2	1	2	1	3	1	2	1	1	9	1	1	3	1	2	9	1
c2_35055_chr07	1	1	1	1	2	1	0	0	0	2	1	2	1	2	2	0	1	1	0	1	1	2	0	0	0	2	1	1	2	1	2	2	1	0	1	0	2	1	1	0	0	2	0	1	2	0	9	2	0
c2_35057_chr07	1	1	2	1	0	2	1	1	1	0	2	0	1	0	0	0	1	0	2	1	1	2	0	1	2	0	1	1	0	1	2	0	1	2	0	1	0	2	0	1	2	2	2	2	1	1	1	2	1
c2_35061_chr07	1	0	0	1	0	0	1	0	0	1	0	0	0	0	1	1	1	1	0	1	1	0	1	9	0	1	0	0	0	1	0	1	9	1	1	1	1	0	1	1	1	0	1	0	1	1	0	0	1
c2_35062_chr07	1	1	1	1	2	1	0	0	0	2	1	9	9	9	9	0	9	1	0	1	1	9	0	0	0	2	1	9	9	9	9	2	1	0	1	0	9	9	9	0	0	9	0	9	9	0	9	2	0
c2_35078_chr07	2	1	1	2	2	1	1	0	0	3	1	2	1	2	3	1	1	2	0	2	2	2	1	1	0	3	1	1	2	2	2	3	2	1	2	1	3	1	2	1	1	2	1	1	3	1	3	2	1
c2_35218_chr01	1	2	1	1	2	1	2	0	2	3	1	2	2	1	2	1	2	2	2	2	1	9	2	0	2	0	3	3	1	1	1	3	2	1	2	3	1	1	2	1	9	1	1	3	1	2	2	3	0
c2_35354_chr03	0	2	1	0	0	1	1	1	1	1	2	1	2	1	0	0	1	1	0	1	9	1	1	1	0	1	0	2	1	2	1	1	1	1	1	2	1	1	1	1	1	2	1	2	1	0	1	1	1
c2_35358_chr03	2	1	2	2	2	2	3	1	2	1	1	1	1	2	2	2	2	1	2	2	1	2	1	2	2	2	1	1	2	1	1	1	1	2	2	2	0	2	0	2	2	2	1	0	3	2	2	1	3
c2_35411_chr09	1	2	1	1	2	2	2	2	1	2	2	1	1	1	2	2	9	2	3	2	0	9	2	9	1	2	1	0	0	9	1	1	0	1	2	1	1	2	0	1	1	2	1	1	1	0	0	2	1
c2_35537_chr01	0	1	1	0	0	1	1	1	0	0	0	0	1	1	1	1	1	0	0	1	1	0	1	9	1	1	0	0	0	1	0	0	0	1	1	0	0	1	1	1	0	0	0	0	1	0	0	0	1
c2_35552_chr03	1	0	0	1	1	0	0	1	1	1	1	1	0	0	0	1	1	0	0	0	1	0	1	0	0	0	1	1	1	1	1	1	0	0	1	0	1	1	1	0	1	0	1	1	0	0	0	0	0
c2_35563_chr03	2	0	0	2	1	0	1	1	2	1	1	2	1	1	1	2	2	0	0	1	2	1	1	0	0	1	1	2	1	2	1	1	0	1	2	1	1	2	1	1	2	1	2	1	1	0	0	1	1
c2_35572_chr03	0	1	1	0	0	0	0	1	1	1	1	1	1	0	0	0	1	1	0	0	1	0	0	9	0	1	0	1	9	1	0	1	0	0	1	1	0	0	0	0	1	1	1	1	1	0	1	0	0
c2_35590_chr06	2	1	1	2	1	2	2	2	2	0	1	0	1	2	2	1	2	1	2	1	3	2	2	1	3	1	1	1	1	2	3	1	1	0	1	3	3	1	1	1	2	0	1	2	1	2	2	0	1
c2_35592_chr06	0	2	1	0	1	0	1	1	1	1	1	1	9	1	1	1	0	1	1	1	1	0	1	1	1	1	1	1	1	2	1	1	9	1	2	0	1	1	1	1	1	1	2	0	1	1	1	1	1
c2_35601_chr01	1	0	0	0	0	1	1	0	1	1	0	0	9	1	1	9	1	1	1	1	0	0	1	0	1	0	1	1	0	9	0	1	1	1	1	1	0	0	1	0	0	0	0	1	0	1	1	1	0
c2_35686_chr02	1	0	0	1	1	0	1	1	1	1	9	0	1	1	1	1	1	1	1	0	0	1	0	1	0	0	0	0	1	1	1	0	0	0	0	0	0	0	1	9	1	0	0	1	1	1	1	0	1
c2_35690_chr02	0	1	0	1	1	1	0	9	0	0	0	1	1	1	1	0	1	1	1	0	0	0	1	0	0	1	1	1	1	1	9	0	0	1	1	9	0	0	1	1	1	1	0	1	0	1	1	0	1
c2_35693_chr02	1	2	2	1	1	2	1	2	1	2	1	2	3	1	2	1	1	1	1	1	9	1	2	2	2	2	3	3	3	2	2	1	2	3	1	9	2	1	1	1	2	3	1	2	2	3	3	1	3
c2_35697_chr02	0	1	0	1	1	1	0	9	0	0	0	1	1	1	1	0	1	1	1	0	0	0	1	0	0	1	1	1	1	1	1	0	0	1	1	9	0	0	1	1	1	1	0	1	0	1	1	0	1
c2_35701_chr02	1	0	1	0	0	1	0	0	1	1	0	1	1	0	1	1	0	0	0	1	9	0	1	0	1	1	9	1	1	0	0	0	1	1	0	9	1	1	0	0	0	1	1	1	1	1	1	1	1
c2_35810_chr02	0	1	0	1	1	1	0	9	0	0	0	1	1	1	1	0	9	1	1	0	0	0	1	0	0	1	1	1	1	1	1	0	0	1	1	9	0	0	1	1	1	1	0	1	0	1	1	0	1
c2_35941_chr04	2	2	1	2	3	2	3	1	1	4	2	3	1	2	3	3	2	2	3	2	0	2	1	2	2	3	3	9	3	3	2	2	2	4	1	2	2	2	1	1	3	2	3	3	2	3	1	3	1
c2_35942_chr04	1	1	1	1	2	0	1	1	0	9	1	9	1	1	2	2	2	1	2	1	0	1	0	1	1	2	1	0	2	2	1	1	2	9	1	0	1	1	1	0	1	2	2	2	1	1	0	1	0
c2_35943_chr04	2	2	9	2	1	2	1	9	9	0	2	1	9	2	1	1	2	2	1	2	3	2	3	2	2	1	1	2	1	1	2	2	2	0	3	2	2	2	2	9	1	2	1	1	2	1	3	1	9
c2_35959_chr04	1	0	0	1	1	1	1	0	1	1	9	0	0	1	1	1	0	0	1	0	0	9	0	9	9	0	9	1	0	9	0	1	0	0	0	1	9	9	0	1	9	0	0	0	0	1	0	1	1
c2_35970_chr04	2	2	1	2	3	2	3	1	1	4	2	3	1	2	3	3	2	2	3	2	0	2	1	2	2	3	3	2	3	3	2	2	2	4	1	2	2	2	1	1	3	2	3	3	2	3	1	3	1
c2_35997_chr04	1	2	2	1	2	0	1	2	1	2	1	3	2	2	2	2	3	1	2	1	0	1	0	2	1	2	1	9	2	2	1	1	2	3	2	9	1	1	2	1	1	3	2	2	2	1	1	1	1
c2_36017_chr03	2	0	0	2	1	0	1	1	2	1	1	2	1	1	1	2	2	0	0	1	2	1	1	0	0	1	1	2	1	2	1	1	0	1	2	1	1	2	1	1	2	1	2	1	1	0	0	1	1
c2_36018_chr03	1	0	0	1	1	0	0	1	1	1	1	1	0	0	0	1	1	0	0	0	1	0	1	0	0	0	1	1	1	1	1	1	0	0	1	0	1	1	1	0	1	0	1	1	0	0	0	0	0
c2_36027_chr04	1	0	0	1	0	0	1	0	0	0	1	0	1	0	0	0	1	0	0	1	1	1	1	1	9	1	1	0	0	0	1	1	1	1	1	1	1	0	1	0	0	0	0	0	1	0	1	1	1
c2_36037_chr04	2	1	1	3	1	2	3	1	2	1	2	0	2	1	2	1	1	0	2	1	2	2	2	1	3	1	2	2	1	2	2	2	2	1	1	2	1	2	2	2	1	0	0	0	2	1	1	2	2
c2_36123_chr06	1	0	1	0	0	0	1	1	9	0	1	1	1	1	0	0	1	1	0	1	1	1	1	1	1	0	1	1	0	0	1	9	1	0	1	1	1	0	1	0	1	0	9	0	0	1	1	0	0
c2_36231_chr03	0	1	0	1	1	1	0	0	1	1	0	1	0	0	1	1	0	1	1	0	1	0	0	0	1	1	1	0	0	1	0	1	1	0	1	0	0	0	1	1	0	0	1	0	0	1	0	0	1
c2_36232_chr03	1	1	1	1	0	1	2	2	0	0	0	1	1	2	1	0	2	0	0	2	0	2	1	1	1	2	0	2	1	2	1	1	1	2	2	1	0	2	1	1	2	2	1	1	1	1	0	0	1
c2_36370_chr06	1	0	0	0	0	1	1	1	9	1	0	1	0	1	1	0	0	0	1	1	1	9	0	0	0	1	0	0	9	0	0	0	1	1	1	0	9	0	0	0	0	0	9	0	1	0	0	1	0
c2_36388_chr06	0	1	0	1	0	1	1	1	0	0	0	0	0	1	1	0	1	0	1	0	1	1	0	0	1	0	0	0	0	1	1	1	0	0	0	1	1	0	0	0	0	0	0	1	0	0	0	0	0
c2_36393_chr06	1	1	1	1	1	1	1	2	9	0	1	0	1	1	1	1	2	0	1	1	1	1	1	0	2	1	1	1	0	9	2	2	1	1	1	2	1	0	1	0	1	1	9	1	0	9	1	0	1
c2_36400_chr06	1	1	1	1	1	1	1	1	2	1	0	2	1	1	1	0	0	0	1	2	1	1	1	0	0	2	1	0	2	1	1	0	2	2	2	0	1	1	0	1	1	1	2	0	2	1	0	2	1
c2_36402_chr06	1	2	2	2	2	1	1	1	1	3	3	2	2	1	1	3	2	9	1	1	1	1	1	9	1	1	2	3	1	9	0	2	1	0	1	1	1	2	3	2	2	2	1	2	1	1	2	1	2
c2_36427_chr06	1	1	2	2	2	1	0	0	1	2	2	2	1	0	0	2	2	2	0	1	0	1	1	2	0	1	2	2	1	1	0	1	0	0	0	1	0	2	2	2	2	2	1	2	1	1	1	1	2
c2_36452_chr06	1	1	2	1	9	1	0	0	9	1	2	1	1	0	0	2	2	2	0	1	0	9	1	2	0	1	2	2	1	1	0	1	0	0	0	1	0	1	9	9	9	2	9	2	9	1	1	1	9
c2_36456_chr06	1	0	0	0	0	1	1	1	1	1	0	1	0	1	1	0	0	0	1	1	1	1	0	0	0	1	0	0	1	0	0	0	1	1	1	0	1	0	0	0	0	0	1	0	1	0	0	1	0
c2_36460_chr06	2	0	0	1	0	2	9	1	2	1	0	1	0	2	2	0	0	1	9	1	9	9	1	1	9	1	0	0	2	1	9	0	1	1	1	9	2	1	0	9	0	0	1	2	9	9	1	9	0
c2_36571_chr01	1	2	1	2	2	1	2	1	1	3	2	1	1	2	1	1	3	3	1	1	3	2	1	3	2	2	2	1	0	0	0	2	1	2	1	2	2	1	1	1	1	1	2	1	1	0	1	3	2
c2_36577_chr01	0	1	1	0	0	0	1	1	1	0	1	9	0	1	1	1	0	0	0	1	0	1	0	0	0	0	0	1	1	1	0	1	9	0	0	1	0	0	0	0	1	1	0	0	9	1	1	0	0
c2_36579_chr01	0	1	1	9	0	0	1	1	1	9	1	1	0	1	1	1	0	0	0	1	0	1	0	9	0	9	0	1	1	1	0	1	9	0	0	1	9	0	0	0	1	1	0	0	1	1	1	9	9
c2_36581_chr11	0	1	1	1	0	0	1	0	0	0	1	1	1	0	1	1	1	1	0	1	1	1	0	1	1	1	1	0	1	1	0	0	1	1	0	0	1	0	1	1	1	1	1	0	0	0	0	1	0
c2_36587_chr11	0	1	1	1	0	0	1	0	0	0	1	1	1	0	1	1	1	1	0	1	1	1	0	1	1	1	1	0	1	1	0	0	1	1	0	0	1	0	1	1	1	1	1	0	0	0	0	1	0
c2_36590_chr06	0	2	1	0	1	9	1	1	1	1	1	1	2	1	9	1	0	1	1	1	1	9	1	9	1	1	1	1	1	2	1	1	2	1	2	9	1	1	1	1	1	1	9	0	1	1	1	1	1
c2_36595_chr06	0	2	1	0	1	0	1	1	1	1	1	1	2	1	1	1	0	1	1	1	1	0	1	1	1	1	1	1	1	9	1	1	2	1	2	0	1	1	1	1	1	1	1	0	1	1	1	1	1
c2_36608_chr01	0	2	0	1	0	1	0	2	0	1	1	1	0	1	1	1	2	1	1	1	1	9	2	1	1	1	1	1	0	0	0	1	0	1	1	1	1	1	2	0	1	9	0	2	1	1	1	1	1
c2_36615_chr01	0	2	0	1	0	1	0	2	0	1	1	1	0	1	1	1	2	1	1	1	1	1	2	1	1	1	1	1	0	0	0	1	0	1	1	1	1	1	2	0	1	2	0	2	1	1	1	1	1
c2_36629_chr01	1	0	1	1	1	0	0	0	0	0	1	0	1	0	0	0	0	0	0	9	1	9	1	1	9	9	0	9	0	9	1	9	0	9	9	0	0	0	9	1	9	9	9	0	1	0	0	1	9
c2_36660_chr01	1	0	1	1	1	0	0	0	0	0	1	0	1	0	0	0	0	0	0	1	1	1	1	1	1	1	0	1	0	1	1	0	0	1	1	0	0	0	1	1	1	1	1	0	1	0	0	1	0
c2_36712_chr06	1	1	1	1	1	1	0	0	2	1	0	9	1	1	1	0	0	1	1	9	1	1	2	0	1	2	9	0	2	2	2	0	9	9	9	1	1	2	0	2	2	1	1	1	2	2	1	2	1
c2_36745_chr08	1	2	1	2	2	2	2	2	1	1	3	1	1	2	2	2	2	9	2	1	1	1	2	0	3	2	1	1	1	2	1	3	2	1	3	2	0	2	2	2	1	2	2	2	3	1	1	2	2
c2_36748_chr08	1	1	0	1	1	2	2	2	0	1	2	0	1	2	1	1	1	1	2	0	1	1	1	0	2	1	1	0	0	2	1	2	2	0	2	1	0	1	2	2	1	2	2	1	2	1	1	2	2
c2_36760_chr08	1	2	1	2	2	2	2	2	1	1	3	9	1	2	2	2	2	1	2	1	1	1	2	0	3	2	1	1	9	2	1	3	2	1	3	2	0	1	2	2	1	2	2	2	3	1	1	2	2
c2_36779_chr08	1	1	0	1	1	2	2	2	0	1	2	0	1	2	1	1	1	1	2	0	1	1	1	0	2	1	1	0	0	2	1	2	2	0	2	1	0	1	2	2	1	2	2	1	2	1	1	2	2
c2_3680_chr11	1	1	1	2	0	0	1	1	0	1	1	2	1	0	9	2	0	1	1	1	2	1	1	2	1	2	1	1	2	1	1	1	1	1	1	0	1	1	2	1	1	1	1	1	1	1	1	1	2
c2_36818_chr07	1	0	1	1	1	0	0	0	0	0	0	0	0	0	1	0	1	0	1	9	0	1	1	0	0	1	0	1	1	0	1	1	1	0	0	0	0	0	0	1	0	1	0	1	0	0	1	1	1
c2_36831_chr07	0	1	0	1	0	1	1	1	0	0	0	0	0	1	0	1	1	0	0	0	1	0	1	0	1	1	1	1	1	1	0	1	0	0	0	1	0	1	1	1	1	0	0	0	1	1	0	0	1
c2_36832_chr07	0	1	0	1	0	1	1	1	0	0	0	0	0	1	0	1	1	0	0	0	1	0	1	0	1	1	1	1	1	1	0	1	0	0	0	1	0	1	1	1	1	0	0	0	1	1	0	0	1
c2_36833_chr07	2	1	2	1	2	2	1	1	1	2	2	1	2	0	2	1	1	1	2	2	1	3	1	2	2	2	1	2	2	1	2	1	2	2	0	0	1	0	1	2	1	3	2	3	0	1	9	3	2
c2_36835_chr07	2	1	2	1	2	2	1	1	1	2	2	1	2	0	2	1	1	1	2	2	1	3	1	2	2	2	1	2	2	1	2	1	2	2	0	0	1	0	1	2	1	3	2	3	0	1	2	3	2
c2_36837_chr07	2	1	2	1	2	2	1	1	1	2	2	1	2	0	2	1	1	1	2	2	1	3	1	2	2	2	1	2	2	1	2	1	2	2	0	0	1	0	1	2	1	3	2	3	0	1	3	3	2
c2_36859_chr07	2	2	2	2	2	3	2	2	1	2	2	1	2	1	2	2	2	1	2	2	2	3	2	2	3	3	2	3	3	2	2	2	2	2	0	1	1	1	2	3	2	3	2	3	1	2	9	3	3
c2_36872_chr07	2	1	2	9	2	9	9	1	1	2	2	1	2	0	2	9	1	1	2	2	1	3	1	2	9	2	1	2	2	9	2	9	2	2	0	0	1	0	9	2	9	3	2	3	0	1	2	3	2
c2_36941_chr00	2	2	3	1	1	1	9	1	9	2	9	2	2	3	9	2	2	9	2	2	9	9	2	1	1	2	3	1	2	2	2	2	1	2	0	4	2	2	1	4	2	2	1	9	4	3	1	2	2
c2_36942_chr00	2	1	2	1	1	1	1	1	2	1	2	1	1	3	1	1	1	2	1	1	2	2	1	1	1	1	2	0	2	1	1	1	1	2	0	3	1	2	1	3	1	2	1	2	3	2	1	2	2
c2_36952_chr00	0	1	1	0	0	0	1	0	1	1	1	1	1	0	1	0	1	1	1	1	1	0	1	0	0	1	1	1	0	1	1	1	0	0	0	1	1	0	0	1	1	0	0	0	1	1	0	0	0
c2_37_chr10	1 2	2	1	2	3	1	0	1	2	2	1	3	1	0	2	0	2	1	2	2	1	9	2	2	2	1	2	2	1	2	3	1	2	2	3	1	2	9	2	1	2	2	2	1	2	1	3	2	2
c2_37123_chr03	1	0	1	0	1	0	1	0	1	0	1	0	0	0	0	0	0	1	1	1	1	0	1	0	0	1	0	9	1	0	1	0	0	1	0	1	1	1	0	0	1	0	1	0	0	0	0	1	0
c2_37136_chr03	1	0	1	0	1	0	1	0	1	0	1	0	0	0	0	0	0	1	1	1	1	0	1	0	0	1	0	9	1	0	1	0	0	1	0	1	1	1	0	0	1	0	1	0	0	0	0	1	0
c2_37137_chr03	1	0	1	0	1	0	1	0	1	0	1	0	0	0	0	0	0	1	1	1	1	0	1	0	0	1	0	9	1	0	1	0	0	1	0	1	1	1	0	0	1	0	1	0	0	0	0	1	0
c2_37185_chr11	2	1	1	1	1	2	1	2	1	2	9	2	2	2	0	1	0	1	2	2	2	2	1	1	2	1	1	2	2	2	2	2	0	1	2	2	3	1	3	2	3	2	2	1	1	1	1	1	1
c2_37194_chr11	1	1	1	1	1	1	1	1	1	2	2	1	1	0	2	2	1	1	1	2	1	0	1	1	1	1	0	1	0	1	2	1	2	2	0	1	0	2	0	1	0	0	1	1	1	2	1	2	1
c2_37201_chr11	1	2	2	9	2	1	2	1	2	0	2	1	1	2	2	1	3	2	1	0	1	2	1	2	1	2	3	1	2	1	0	1	2	1	2	1	1	1	1	1	1	2	1	2	2	1	2	1	2
c2_37254_chr02	1	0	0	1	9	0	1	0	0	1	9	0	0	1	9	0	0	0	0	0	0	9	0	9	9	0	0	1	9	9	0	0	0	0	0	0	0	1	0	9	0	0	0	9	1	0	0	0	1
c2_37329_chr06	0	2	1	1	1	1	1	1	2	1	1	1	9	1	1	0	1	0	1	1	1	1	1	9	1	1	0	2	1	1	1	1	9	1	1	1	9	1	0	1	1	1	2	1	9	9	1	1	1
c2_37339_chr06	0	2	1	1	1	1	1	1	9	1	1	0	2	1	1	0	1	0	1	1	1	1	1	2	1	1	0	2	1	1	1	1	2	1	1	1	1	1	0	1	1	1	2	1	2	2	1	1	1
c2_37350_chr06	0	2	1	1	1	1	1	1	2	1	1	9	2	1	1	0	1	0	1	1	1	1	1	2	1	1	0	2	1	2	1	1	2	1	1	1	1	1	0	1	1	1	1	1	2	2	1	1	1
c2_37358_chr06	0	2	1	1	1	1	1	1	2	1	1	9	2	1	1	9	1	9	1	1	1	1	1	2	1	1	0	2	1	1	1	1	2	1	1	1	1	1	0	1	1	1	9	1	2	2	1	1	1
c2_3737_chr11	0	1	1	1	0	0	1	0	0	0	1	1	1	0	1	1	0	1	0	1	1	1	0	1	1	1	1	0	1	0	0	1	1	1	0	0	0	0	1	1	1	1	1	0	0	0	0	1	1
c2_3739_chr11	1	2	3	2	2	1	2	1	2	1	2	1	2	1	2	1	0	2	1	2	1	9	9	2	2	9	2	1	1	0	0	3	9	1	1	1	0	2	9	2	1	2	9	2	1	1	1	2	2
c2_3740_chr11	1	2	3	2	2	1	2	1	2	1	2	1	2	1	2	1	0	2	1	2	1	3	9	2	2	2	2	1	1	0	0	3	2	1	1	1	0	2	2	2	1	2	1	2	1	1	1	2	2
c2_37414_chr03	1	0	0	1	1	0	0	1	1	1	1	1	0	0	0	1	1	0	0	0	1	0	1	0	0	0	1	1	1	1	1	1	0	0	1	0	1	1	1	0	1	0	1	1	0	0	0	0	0
c2_37431_chr03	1	0	0	1	0	0	1	0	1	0	0	1	1	1	1	1	1	0	0	1	1	1	0	0	0	1	0	1	0	1	0	0	0	1	1	1	0	1	0	1	1	1	1	0	1	0	0	1	1
c2_37472_chr04	1	1	1	0	9	9	1	1	0	2	0	9	1	9	9	1	9	9	1	1	0	1	1	9	0	9	9	1	1	1	0	1	1	9	9	0	9	0	0	0	1	2	9	1	9	9	2	1	0
c2_37554_chr05	1	1	2	1	1	2	1	1	0	1	1	2	0	2	1	0	1	0	1	2	0	1	2	2	1	2	2	2	1	0	1	1	1	1	1	2	2	1	0	1	0	1	2	1	1	1	0	0	2
c2_37580_chr11	1	0	0	1	0	0	0	1	0	1	0	1	1	1	0	0	0	0	1	0	1	1	1	1	0	0	0	0	1	1	1	1	0	0	1	0	1	1	1	1	0	0	1	1	1	1	1	0	1
c2_37586_chr11	0	1	0	1	1	1	1	1	0	1	0	1	1	1	0	0	0	0	0	1	1	0	0	0	0	1	0	0	0	0	1	0	0	1	1	1	1	0	1	1	1	1	1	0	1	1	1	0	1
c2_37596_chr04	1	2	2	2	1	1	1	1	2	1	2	1	1	0	2	1	1	2	1	2	3	0	2	0	2	1	9	2	2	0	3	2	1	1	2	1	1	1	1	3	1	1	2	2	1	9	9	1	1
c2_37603_chr06	2	1	0	2	0	2	1	2	9	1	0	1	1	2	2	1	0	0	3	2	2	2	1	2	2	2	0	1	2	9	1	1	1	1	2	1	2	1	1	1	1	1	9	1	2	1	2	1	0
c2_37615_chr06	2	2	4	1	4	1	9	1	2	3	4	3	3	1	0	3	9	4	0	2	1	1	3	2	1	2	4	3	2	2	2	3	3	3	2	2	1	3	3	3	2	3	2	2	2	3	2	3	4
c2_37638_chr11	0	1	0	1	1	1	1	1	0	1	0	1	1	1	0	0	0	0	0	1	1	1	0	0	0	1	0	1	1	0	1	0	0	1	1	1	1	0	1	1	1	1	1	0	0	0	0	0	0
c2_37692_chr05	2	1	1	3	0	3	1	0	2	3	2	3	2	1	3	1	2	1	2	1	0	2	1	2	1	2	2	1	2	2	3	2	0	1	2	2	2	2	1	1	1	2	2	1	1	2	2	2	2
c2_37766_chr06	0	2	1	1	1	1	1	1	0	1	1	1	1	1	0	2	1	1	0	1	1	1	1	0	1	1	1	2	1	9	1	2	1	1	1	1	1	0	2	1	1	1	9	1	1	0	2	1	1
c2_37774_chr06	0	2	1	1	1	1	1	1	0	1	1	1	1	1	0	2	1	1	0	1	1	1	1	0	1	1	1	2	1	1	1	2	1	1	1	1	1	0	2	1	1	1	9	1	1	0	2	1	1
c2_37836_chr01	1	1	0	2	0	0	1	2	2	1	1	1	1	2	1	2	1	1	1	1	1	2	1	1	0	0	0	1	1	0	0	2	9	1	1	2	1	0	2	1	1	1	1	1	2	2	1	1	0
c2_38022_chr02	1	1	1	1	1	1	2	0	0	1	2	1	1	1	2	0	1	1	1	1	1	1	0	1	1	0	1	1	2	2	1	1	0	1	0	9	1	2	1	2	0	1	1	2	1	1	0	0	2
c2_38047_chr03	1	0	1	0	1	0	1	0	0	1	1	0	0	0	0	0	0	1	1	1	0	0	0	1	1	1	0	0	1	0	1	1	1	0	0	1	1	0	0	1	0	1	0	0	1	1	1	0	1
c2_3805_chr11	2	1	0	1	0	1	0	2	1	3	1	2	1	1	1	3	2	1	2	1	2	0	3	2	1	1	1	3	1	3	2	1	1	1	2	2	3	2	1	0	1	2	1	2	2	1	2	1	1
c2_38058_chr03	1	0	0	1	0	0	1	0	1	0	0	1	1	1	1	1	1	0	0	0	1	1	0	0	0	1	0	1	0	0	0	0	0	0	1	1	0	1	0	1	1	1	1	0	1	0	0	1	1
c2_38116_chr04	2	1	0	2	2	2	3	1	1	2	1	1	1	2	2	2	2	1	1	1	1	3	2	2	2	2	2	2	0	1	1	2	3	2	2	1	1	1	1	1	1	1	2	0	2	2	3	3	2
c2_38163_chr05	1	2	1	1	2	0	9	9	1	1	2	0	1	1	1	2	1	9	9	2	2	0	2	1	2	1	1	1	9	3	9	1	2	3	2	1	1	1	2	3	3	2	1	2	1	1	2	2	1
c2_38193_chr05	1	0	1	0	1	0	0	1	0	0	1	0	0	0	0	1	0	1	1	1	1	0	1	0	1	1	0	0	1	1	1	9	1	1	1	1	0	0	0	1	1	9	0	1	0	0	0	1	1
c2_3823_chr11	0	1	0	1	1	1	1	1	0	0	0	1	0	1	0	0	1	0	0	0	1	0	0	0	0	1	0	0	0	1	1	0	0	1	1	1	1	0	1	1	1	0	1	0	1	1	1	0	1
c2_38243_chr04	0	1	1	1	0	0	0	0	1	0	1	0	1	0	1	0	0	0	0	1	1	0	1	0	1	0	1	1	1	0	1	1	0	0	0	1	0	1	0	1	0	0	0	0	1	0	0	0	0
c2_38274_chr10	1	2	3	2	2	2	1	1	1	2	9	2	2	2	1	9	1	2	1	3	3	0	2	9	1	2	2	1	2	1	1	2	1	2	1	2	2	3	1	3	9	1	3	1	2	3	1	2	1
c2_3841_chr11	1	1	1	2	0	0	1	1	0	1	1	2	1	0	1	2	0	1	1	1	2	1	1	9	1	2	1	1	2	1	1	0	1	1	1	0	1	1	9	1	1	1	1	1	1	1	1	1	1
c2_38456_chr05	1	1	2	1	1	2	1	1	0	1	1	2	0	2	1	0	1	0	1	2	0	1	2	2	1	2	2	2	1	0	1	1	1	1	1	2	2	1	0	1	0	1	2	1	1	9	0	0	2
c2_38515_chr03	1	1	0	1	0	1	2	0	1	0	1	1	9	2	1	1	1	0	0	2	1	9	1	1	0	1	0	2	1	2	1	0	1	2	2	2	1	2	1	1	2	2	1	1	1	0	0	9	2
c2_38555_chr02	1	1	1	1	1	0	2	1	1	2	9	0	2	1	1	1	1	1	1	0	2	2	0	9	1	0	0	1	2	2	2	1	1	1	0	0	1	0	1	2	9	1	0	1	2	2	2	0	2
c2_38556_chr04	1	0	0	1	0	1	9	1	0	0	1	0	9	1	0	0	9	0	0	1	1	1	1	1	1	1	1	0	0	0	1	0	0	1	9	1	9	0	9	0	1	0	0	0	9	0	1	1	1
c2_38635_chr07	1	0	1	1	0	0	1	1	0	1	0	0	0	1	1	1	1	1	1	0	1	0	0	1	0	1	0	0	0	1	0	1	1	1	1	1	1	1	1	0	1	0	1	0	1	1	0	0	0
c2_38643_chr07	2	1	1	1	1	0	1	2	1	3	0	2	1	2	3	2	1	2	2	2	1	1	2	2	0	2	0	1	1	1	1	2	2	1	2	2	3	2	3	2	2	2	2	2	2	1	1	1	1
c2_38667_chr07	2	2	0	1	2	2	2	3	2	2	1	3	2	3	2	3	1	2	1	2	1	1	4	1	2	2	2	3	2	1	1	2	2	1	2	2	2	3	3	4	1	2	1	3	2	2	9	1	3
c2_387_chr03	2 0	1	1	0	1	1	1	1	0	0	1	1	1	0	0	1	1	1	1	1	2	1	1	1	1	1	1	2	1	1	0	1	0	1	2	1	1	0	0	2	0	0	1	2	1	1	2	1	1
c2_38721_chr02	0	1	1	1	0	0	1	0	1	1	1	0	0	1	0	0	0	0	1	0	0	0	1	0	0	1	1	0	0	0	0	0	1	0	1	9	1	1	1	0	0	0	1	0	1	0	0	1	0
c2_38737_chr05	0	1	0	1	1	0	1	0	0	0	1	0	1	1	1	0	1	1	0	0	1	0	1	0	0	0	1	0	0	0	1	1	0	1	0	0	0	1	1	1	1	1	0	0	1	1	1	1	0
c2_38738_chr05	1	2	2	2	2	2	2	1	0	1	2	2	1	3	2	0	2	1	1	2	1	1	3	2	1	2	3	2	1	0	2	2	1	2	1	2	2	2	1	2	1	2	2	1	2	2	1	1	2
c2_38900_chr07	1	2	2	2	3	1	1	1	1	1	1	1	1	1	1	2	3	1	2	3	1	2	2	0	0	2	2	1	2	2	2	3	2	0	1	3	1	2	2	1	1	1	0	1	1	1	2	2	2
c2_38939_chr02	2	1	1	2	0	9	2	2	2	1	2	1	2	1	1	1	2	2	3	2	2	0	1	1	2	1	2	1	1	3	9	2	2	3	2	1	2	1	2	1	2	2	2	3	1	3	2	2	0
c2_390_chr03	2 0	1	1	0	1	1	1	1	0	0	1	1	1	0	0	1	1	1	1	1	2	1	1	1	1	1	1	2	1	1	0	1	0	1	2	1	1	0	0	2	0	0	1	2	1	1	2	1	1
c2_39029_chr09	2	2	2	2	9	2	0	2	2	2	9	9	2	2	2	2	9	1	9	2	1	2	9	9	2	2	2	2	2	9	2	2	9	2	2	2	1	9	1	1	9	2	2	1	2	2	2	2	2
c2_39031_chr09	2	2	2	2	3	2	9	2	2	2	2	3	2	2	2	2	3	1	3	2	1	2	3	2	2	2	2	2	2	3	2	2	3	2	2	2	1	3	1	1	3	2	2	1	2	2	2	2	2
c2_39034_chr09	2	2	2	2	1	2	9	2	2	2	2	1	2	2	2	2	1	3	1	2	3	2	1	2	2	2	2	2	2	1	2	2	1	2	2	2	3	1	3	3	1	2	2	3	2	2	2	2	2
c2_39080_chr09	1	0	1	1	1	1	0	1	0	1	1	1	0	0	0	1	1	0	1	1	0	0	1	1	1	1	0	0	0	0	0	0	0	0	1	1	0	1	0	1	0	0	0	0	0	1	0	0	1
c2_39081_chr09	1	0	1	1	1	1	0	1	0	1	1	1	0	0	0	1	1	0	1	1	0	0	1	1	1	1	0	0	0	0	0	0	0	0	1	1	0	1	0	1	0	0	0	0	0	1	0	0	1
c2_39082_chr09	1	0	1	1	1	1	0	1	0	1	1	1	0	0	0	1	1	0	1	1	0	0	1	1	1	1	0	0	0	0	0	0	0	0	1	1	0	1	0	1	0	0	0	0	0	1	0	0	1
c2_39083_chr09	1	0	1	1	1	1	0	1	0	1	1	1	0	0	0	1	1	0	1	1	0	0	1	1	1	1	0	0	0	0	0	0	0	0	1	1	0	1	0	1	0	0	0	0	0	1	0	0	1
c2_39085_chr09	1	0	1	1	1	1	0	1	0	1	1	1	0	0	0	1	1	0	1	1	0	0	1	1	1	1	0	0	0	0	0	0	0	0	1	1	0	1	0	1	0	0	0	0	0	1	0	0	1
c2_391_chr03	2 0	1	1	0	1	1	1	1	0	0	1	1	1	0	0	1	1	1	1	1	2	1	1	1	1	1	1	2	1	1	0	1	0	1	2	1	1	0	0	2	0	0	1	2	1	1	2	1	1
c2_39155_chr02	2	1	0	1	2	1	2	0	1	2	2	1	1	3	2	1	1	0	1	2	0	2	1	1	3	1	2	2	2	2	1	1	2	1	0	0	0	2	1	2	2	0	2	1	2	2	2	2	2
c2_39175_chr02	0	1	1	1	0	0	1	0	9	1	1	0	0	1	0	0	0	0	1	0	0	0	1	0	0	1	1	0	0	0	0	1	1	0	1	1	1	0	1	0	0	0	1	0	1	1	0	0	0
c2_39191_chr02	0	1	1	1	1	0	0	1	1	0	0	0	1	0	0	1	0	1	0	0	1	1	1	1	0	0	1	1	0	0	1	0	0	1	0	0	0	1	0	0	1	1	0	0	0	0	1	1	1
c2_392_chr03	1 0	0	1	0	0	1	0	1	0	0	0	0	0	0	0	1	1	1	1	1	1	1	0	0	1	1	1	1	0	1	0	0	0	0	1	1	1	0	0	1	0	0	0	9	0	0	1	0	0
c2_39216_chr09	1	0	1	0	1	0	1	1	0	1	0	0	1	1	1	0	0	1	0	0	1	0	0	1	0	1	0	1	0	0	0	0	1	1	0	1	1	0	0	1	1	0	1	1	0	0	0	0	1
c2_39282_chr04	0	1	1	1	0	0	0	0	1	1	1	0	0	1	0	0	0	1	0	0	1	1	0	1	0	0	1	0	1	1	0	0	0	0	0	1	1	1	0	1	0	1	0	1	1	0	0	1	9
c2_39285_chr04	1	0	0	1	1	1	1	9	1	1	1	0	1	1	9	9	1	1	1	1	1	1	0	9	9	1	0	0	1	0	1	9	0	1	0	1	1	9	1	1	9	1	1	1	1	0	9	9	1
c2_39327_chr04	1	2	2	1	1	1	1	1	2	1	2	2	1	1	0	2	0	1	1	1	2	1	2	1	1	0	1	2	3	2	1	2	1	1	0	3	1	3	2	2	1	2	1	2	0	2	1	1	1
c2_39341_chr04	0	1	0	1	1	1	1	0	0	1	0	0	0	1	1	1	1	1	0	1	0	1	1	1	0	1	1	1	0	0	1	1	1	1	1	0	0	0	0	0	0	1	9	1	1	1	1	1	0
c2_39342_chr04	0	1	0	1	1	1	1	0	0	1	0	0	0	1	1	1	1	1	0	1	0	1	1	1	0	1	1	1	0	0	1	1	1	1	1	0	0	0	0	0	0	1	9	1	1	1	1	1	0
c2_39343_chr04	0	1	0	1	1	1	1	0	0	1	0	0	0	1	1	1	1	1	0	1	0	1	1	1	0	1	1	1	0	0	1	1	1	1	1	0	0	0	0	0	0	1	9	1	1	1	1	1	0
c2_394_chr03	1 0	0	1	0	0	1	0	1	0	0	0	0	0	0	0	1	1	1	1	1	1	1	0	0	1	1	1	1	0	1	0	0	0	0	1	1	1	0	0	1	0	0	0	9	0	0	1	0	0
c2_39411_chr12	0	1	0	1	1	1	0	1	1	0	1	1	0	0	0	0	0	0	0	1	0	0	0	0	0	0	0	1	0	1	1	0	1	1	0	0	1	0	1	0	1	1	0	0	1	0	0	0	0
c2_3943_chr09	1	0	1	0	1	0	0	1	0	1	0	0	1	1	1	0	0	1	0	0	1	0	0	1	0	1	0	1	0	0	0	0	0	1	0	1	1	0	0	1	1	0	1	1	0	1	0	0	1
c2_39443_chr04	1	2	2	2	1	1	1	1	2	1	2	2	1	1	0	2	0	1	1	1	2	1	2	1	1	0	1	2	3	2	1	2	1	1	0	9	1	9	2	2	1	2	9	2	1	1	9	9	1
c2_39448_chr04	1	1	1	1	0	0	1	1	1	0	1	1	2	0	1	0	2	1	1	1	2	1	1	1	2	2	1	0	0	0	2	9	1	1	2	1	2	0	2	1	2	0	0	1	1	0	2	1	2
c2_3945_chr09	1	0	1	0	1	0	0	1	0	1	0	0	1	1	1	0	0	1	0	0	1	0	0	1	0	1	0	1	0	0	0	0	0	1	0	1	1	0	0	1	1	0	1	1	0	1	0	0	1
c2_39450_chr04	0	1	0	0	1	1	1	0	0	1	0	0	0	1	1	1	1	1	0	1	0	1	1	1	0	1	1	1	0	0	1	1	1	1	1	0	0	0	0	0	0	1	9	0	1	1	1	1	0
c2_39453_chr04	1	0	1	0	1	1	0	1	0	1	1	1	1	1	1	0	1	1	1	1	0	0	0	1	0	1	1	0	1	1	0	0	0	1	1	0	1	0	0	0	0	1	1	1	1	0	0	0	0
c2_3948_chr09	2	1	2	1	2	1	1	1	2	2	1	1	1	3	3	2	1	2	3	1	2	9	1	2	0	1	1	1	1	1	9	1	1	2	1	2	3	1	1	3	2	2	9	2	1	9	1	2	2
c2_3949_chr09	1	0	1	9	1	0	0	1	0	1	0	0	1	1	1	0	9	1	9	9	1	0	0	1	0	1	0	1	9	0	0	9	9	1	9	1	1	9	0	1	1	0	1	1	0	1	0	0	1
c2_39509_chr09	0	1	0	0	0	0	0	9	0	1	1	0	0	0	0	1	1	1	0	0	0	1	0	1	1	1	1	0	0	0	1	1	0	0	1	0	0	1	0	0	0	1	1	1	0	0	0	1	0
c2_3953_chr09	2	1	2	1	2	1	1	1	2	2	1	1	1	3	3	2	1	2	3	1	2	2	1	2	0	1	1	1	1	1	1	1	1	2	1	2	3	1	1	3	2	2	1	2	1	2	1	2	2
c2_3961_chr09	0	1	1	0	1	0	0	0	1	1	0	9	0	1	1	1	1	1	9	1	0	1	1	1	0	0	9	0	9	1	0	0	9	1	9	1	1	1	0	1	1	1	0	0	0	0	0	1	1
c2_3962_chr09	0	1	1	0	1	0	0	0	1	1	0	0	0	1	1	1	1	1	9	1	0	1	1	1	0	0	0	0	0	1	0	0	0	1	0	1	1	1	0	1	1	1	0	0	0	0	0	1	1
c2_39626_chr06	0	2	1	1	1	1	1	1	0	1	1	1	1	1	0	2	1	1	0	1	1	1	1	0	1	1	1	2	1	9	1	2	1	1	1	1	1	0	2	1	1	1	1	1	1	0	2	1	1
c2_39627_chr06	0	2	1	1	1	1	1	1	0	1	1	1	1	1	0	2	1	1	0	1	1	1	1	0	1	1	1	2	1	1	1	2	1	1	1	1	1	0	2	1	1	1	1	1	1	0	2	1	1
c2_39677_chr02	0	1	0	0	1	1	1	0	0	0	1	1	1	0	1	0	1	1	1	1	1	0	0	0	1	0	0	0	1	9	1	1	0	1	0	1	1	1	1	1	0	1	1	9	0	1	0	0	1
c2_3969_chr09	2	1	2	1	2	1	0	9	2	2	9	1	1	9	9	2	1	9	2	1	2	9	1	2	0	1	1	1	1	9	9	1	1	2	1	2	2	1	9	2	2	2	1	2	1	2	1	2	2
c2_39705_chr02	0	1	0	0	1	1	1	0	0	0	1	1	1	0	1	0	1	1	1	1	1	0	0	0	0	0	0	0	1	9	1	1	0	1	0	9	1	1	1	1	0	1	1	9	0	1	0	0	1
c2_39772_chr12	1	0	0	1	0	1	1	1	0	0	0	0	1	0	0	1	1	1	1	1	0	1	0	0	1	0	0	0	0	1	1	0	0	0	1	1	0	0	1	1	0	1	1	0	1	0	1	1	0
c2_39801_chr04	0	2	1	9	0	9	9	9	2	1	2	9	1	9	1	9	0	0	1	1	1	9	1	9	1	0	2	1	2	9	1	1	9	9	0	2	9	2	1	1	9	9	0	9	9	9	0	1	1
c2_39804_chr04	2	0	1	1	2	2	1	2	1	1	0	1	1	2	2	1	1	1	2	1	0	1	0	1	0	1	1	1	1	2	0	0	1	1	1	1	1	1	0	1	2	1	1	1	1	2	0	1	1
c2_39834_chr01	1	2	2	1	0	2	2	2	1	1	1	1	2	1	2	3	3	2	1	1	1	9	3	1	2	1	9	1	0	1	2	1	9	2	2	1	2	2	2	3	1	0	3	1	2	9	9	2	1
c2_3984_chr09	2	1	2	1	2	1	0	1	2	2	1	1	1	3	3	2	1	2	3	1	2	2	1	2	0	1	1	1	1	1	9	1	1	2	1	2	3	1	1	3	2	2	9	2	1	2	1	2	2
c2_39848_chr04	0	1	1	1	0	1	0	0	1	0	1	0	1	0	1	0	0	0	0	0	1	0	1	0	1	0	1	1	1	0	1	1	0	0	0	1	0	1	0	1	0	0	0	0	1	0	0	0	0
c2_39961_chr04	0	1	1	1	0	0	0	0	1	0	1	0	1	0	1	0	0	0	0	1	1	0	1	0	1	0	1	1	1	0	1	1	0	0	0	1	0	1	0	1	0	0	0	0	1	0	0	0	0
c2_3997_chr09	1	0	1	0	1	0	0	1	0	1	0	0	1	1	0	0	0	1	0	0	1	0	0	1	0	1	0	1	0	0	0	0	0	1	0	1	1	0	0	0	1	0	1	1	0	1	0	0	1
c2_400_chr03	0 1	0	0	0	1	0	0	0	1	0	0	1	1	0	1	0	1	1	0	1	0	1	0	0	1	1	1	0	1	0	1	0	1	1	1	1	1	0	1	1	1	1	0	0	1	1	1	1	1
c2_40032_chr09	0	1	0	9	1	9	0	0	1	0	9	9	1	0	9	0	0	0	0	0	1	0	9	0	0	9	0	0	9	1	1	0	0	0	1	0	0	9	1	9	1	0	0	1	0	9	1	0	9
c2_40084_chr09	0	2	0	1	1	1	0	1	2	1	2	1	1	1	1	0	1	0	0	1	1	1	1	1	1	1	0	0	1	1	9	1	0	0	2	0	0	1	1	1	2	2	1	2	0	1	1	1	2
c2_40086_chr09	1	1	2	9	1	9	2	1	1	0	0	1	2	0	9	1	0	2	1	0	1	0	0	1	2	0	1	1	1	1	1	2	1	1	0	2	1	0	2	9	1	1	1	1	1	1	2	1	1
c2_40088_chr05	2	1	2	1	1	2	1	1	3	2	1	2	3	1	2	2	1	1	2	0	1	3	1	1	1	1	1	1	1	2	2	1	1	1	2	1	1	2	2	0	1	1	0	1	2	2	2	2	2
c2_40092_chr05	2	1	2	1	1	2	1	1	3	2	1	2	3	1	2	2	1	1	2	0	1	3	1	1	1	1	1	1	1	2	2	1	1	1	2	1	1	2	2	0	1	1	0	1	2	2	2	2	2
c2_40155_chr02	2	2	3	2	1	3	1	3	2	2	2	4	2	1	2	1	3	4	3	2	3	1	2	2	1	3	2	2	2	2	2	3	2	2	4	4	4	1	3	2	1	3	2	2	2	2	1	1	2
c2_40169_chr02	2	0	0	1	1	9	2	0	1	1	2	0	1	2	1	1	0	0	1	1	0	1	1	1	1	0	1	1	1	9	1	0	1	1	0	0	0	1	1	1	2	0	1	1	1	1	1	1	1
c2_40236_chr06	0	1	0	1	0	1	1	1	1	0	0	0	0	0	9	0	1	0	1	0	1	1	0	0	1	0	0	0	0	1	1	0	1	0	0	1	1	0	0	0	1	0	1	1	0	1	0	0	0
c2_40266_chr06	2	2	3	2	3	1	3	2	9	2	3	2	3	2	2	2	3	3	2	2	2	1	2	2	2	1	3	2	1	9	3	1	2	2	2	2	2	2	2	2	2	2	2	2	1	3	1	2	3
c2_40290_chr08	1	0	0	1	0	1	0	0	0	1	1	1	0	0	0	0	1	0	0	1	0	1	0	0	0	0	0	0	1	0	0	0	0	1	0	1	1	0	1	0	0	0	0	0	0	1	0	0	0
c2_40294_chr08	1	0	0	1	0	1	0	0	0	1	1	1	0	0	0	0	1	0	0	1	0	1	0	0	0	0	0	0	1	0	0	0	0	1	0	1	1	0	1	0	0	0	0	0	0	1	0	0	0
c2_40295_chr08	1	0	0	1	9	1	1	1	0	0	9	0	0	1	9	0	0	1	9	9	0	0	9	0	9	1	0	0	0	9	1	9	9	0	9	1	0	1	1	9	0	9	9	0	9	0	1	9	1
c2_4030_chr09	1	0	0	0	0	0	1	9	1	0	0	0	1	0	0	0	1	1	0	1	0	0	1	0	1	0	1	1	1	1	1	1	1	1	0	1	0	1	1	0	1	1	1	0	1	0	1	1	0
c2_4034_chr09	1	0	0	0	1	1	1	1	0	1	1	1	0	1	1	0	0	0	1	1	0	1	1	1	0	1	1	0	0	0	0	0	0	0	1	0	1	1	0	1	0	0	0	1	1	1	1	1	1
c2_4045_chr09	0	1	1	0	0	1	1	1	1	1	0	0	0	0	0	0	0	0	0	1	1	0	1	0	1	0	0	0	1	0	1	1	0	1	0	1	0	1	1	1	0	0	0	1	0	1	1	0	1
c2_40523_chr10	1	1	2	1	1	2	1	0	1	2	1	1	2	1	0	2	0	1	1	2	2	0	1	2	1	2	1	1	1	0	1	2	0	1	1	2	1	2	1	2	0	1	1	1	1	2	1	2	1
c2_40524_chr12	1	0	0	0	0	0	0	0	1	1	1	1	0	0	9	1	0	0	0	0	0	0	0	0	1	9	1	0	1	0	1	9	1	1	0	0	1	0	1	1	0	1	0	0	0	1	1	1	0
c2_40745_chr12	1	1	1	1	2	1	2	1	2	0	1	0	2	1	9	0	1	1	2	1	2	2	2	2	1	2	1	0	1	1	0	1	1	0	2	2	0	2	1	1	1	2	1	1	1	0	2	1	1
c2_40748_chr12	0	1	0	0	1	0	1	1	1	0	1	0	1	0	1	0	0	1	1	0	1	1	1	1	0	1	1	0	1	0	0	1	0	0	1	1	0	1	0	0	0	1	0	0	1	9	1	1	1
c2_40762_chr10	1	1	2	0	2	1	1	1	1	1	2	1	1	2	1	1	1	1	0	2	2	1	2	2	1	1	1	1	2	1	1	1	9	2	1	1	1	2	0	2	1	0	2	0	2	1	0	1	1
c2_40763_chr10	1	1	2	0	2	1	1	1	1	1	2	1	1	2	1	1	1	1	0	2	2	1	9	2	1	1	1	1	2	1	1	1	9	2	1	1	1	2	0	2	1	0	2	0	2	1	0	1	1
c2_40765_chr10	1	1	2	0	2	1	1	1	1	1	2	1	1	2	1	1	1	1	0	2	2	1	9	2	1	1	1	1	2	1	1	1	2	2	1	1	1	2	0	2	1	0	2	0	2	1	0	1	1
c2_40766_chr10	1	1	2	0	2	1	1	1	1	1	2	1	1	2	1	1	1	1	0	2	2	1	1	2	1	1	1	1	2	1	1	1	9	2	1	1	1	2	0	2	1	0	2	0	2	1	0	1	1
c2_40775_chr05	1	1	1	1	2	0	2	1	1	1	1	0	9	1	1	1	2	1	0	1	1	1	9	0	0	0	1	0	0	0	1	1	0	2	0	0	1	2	2	2	2	1	0	1	2	2	2	1	9
c2_40776_chr05	1	2	1	2	2	0	3	2	2	2	1	0	2	1	1	2	3	1	9	2	2	9	2	0	9	0	1	1	1	9	9	1	1	3	1	0	9	2	2	3	3	2	1	9	2	2	3	1	1
c2_40821_chr05	2	1	2	2	1	3	1	1	1	1	2	3	1	3	2	1	1	1	2	1	1	1	2	9	2	2	3	3	1	1	2	2	2	1	1	2	2	1	1	0	1	2	2	1	2	1	1	1	2
c2_40822_chr10	1	0	1	0	1	1	0	0	1	1	1	0	1	1	0	1	0	1	0	1	1	1	1	1	1	1	0	1	1	0	1	1	1	1	0	1	0	1	0	1	0	0	1	0	1	1	0	1	1
c2_40831_chr10	1	0	1	0	1	1	0	0	1	1	1	0	1	1	0	1	0	1	0	1	1	1	1	1	1	1	0	1	1	0	1	1	1	1	0	1	0	1	0	1	0	0	1	0	1	1	0	1	1
c2_40833_chr10	1	1	9	0	9	1	1	1	1	1	2	2	1	9	1	1	9	9	0	9	2	1	2	9	1	1	9	1	2	2	1	1	2	9	9	1	9	9	0	9	1	0	9	0	9	1	0	1	1
c2_40858_chr09	2	2	3	3	2	1	3	2	2	1	1	2	4	1	1	2	1	2	1	1	3	1	1	1	2	2	2	4	2	3	9	2	2	3	2	2	1	2	4	2	9	1	1	2	2	2	3	1	3
c2_40954_chr01	1	0	0	0	1	0	1	0	1	1	0	0	1	1	1	1	1	1	1	1	0	0	1	0	1	0	1	0	0	1	0	1	1	0	0	1	0	0	1	1	0	0	0	1	0	1	1	1	0
c2_40955_chr01	1	1	0	1	2	1	9	1	2	1	1	1	1	1	1	2	1	2	9	1	0	0	1	1	1	1	1	0	1	2	1	9	2	1	0	1	1	1	2	1	0	9	1	1	0	1	2	1	1
c2_40956_chr01	0	1	0	9	1	1	0	1	1	0	1	1	0	0	0	1	0	1	1	0	0	0	0	9	0	1	0	0	1	1	9	1	1	1	0	0	9	9	1	0	0	1	9	0	0	0	1	0	1
c2_41055_chr03	1	0	0	9	1	0	0	1	9	1	1	9	0	0	0	9	9	0	0	0	9	0	1	0	0	0	1	9	1	9	1	1	0	0	9	0	1	9	1	0	9	0	9	1	0	0	0	0	0
c2_41056_chr03	1	0	0	1	1	0	0	1	1	1	1	1	0	0	0	1	1	0	0	0	1	0	1	0	0	0	1	1	1	1	1	1	0	0	1	0	1	1	1	0	1	0	9	1	0	0	0	0	0
c2_41061_chr03	1	0	0	1	1	0	0	1	1	1	1	1	0	0	0	1	1	0	0	0	1	0	1	0	0	0	9	1	1	1	1	1	0	0	1	0	9	1	1	0	1	0	9	1	0	0	0	0	0
c2_41071_chr03	1	0	0	1	1	0	0	1	1	1	1	1	0	0	0	1	1	0	0	0	1	0	1	0	0	0	1	1	1	1	1	1	0	0	1	0	9	1	1	0	1	0	9	1	0	0	0	0	0
c2_41083_chr11	0	1	1	1	0	0	1	0	0	0	1	1	1	0	1	1	1	1	0	1	1	1	0	1	1	1	1	0	1	1	0	0	1	1	0	0	1	0	1	1	1	1	1	0	0	0	0	1	0
c2_41086_chr11	0	1	1	1	0	0	1	0	0	0	1	1	1	0	1	1	1	1	0	1	1	1	0	1	1	1	1	0	1	1	0	0	1	1	0	0	1	0	1	1	1	1	1	0	0	0	0	1	0
c2_41106_chr04	1	2	2	2	1	1	1	1	2	1	2	1	1	0	2	1	1	2	1	2	3	0	2	0	2	1	1	2	9	0	3	2	1	1	2	1	1	1	1	3	1	1	2	2	1	1	1	1	1
c2_41163_chr03	2	0	0	2	1	0	1	1	2	1	1	2	1	1	1	2	2	0	0	1	2	1	1	0	0	1	1	2	1	2	1	1	0	1	2	1	1	2	1	1	2	1	2	1	1	0	0	1	1
c2_41189_chr06	0	1	0	1	1	0	0	0	9	0	1	0	1	1	0	0	0	0	1	1	1	0	0	1	0	1	0	1	1	1	1	1	0	1	0	1	0	0	0	1	0	1	9	0	1	1	0	0	1
c2_41210_chr06	0	1	0	1	1	0	0	0	1	0	1	0	1	1	0	0	0	0	1	1	1	0	0	1	0	1	0	1	1	9	1	1	0	1	0	1	0	0	0	1	0	1	1	0	1	1	0	0	1
c2_41223_chr06	0	1	0	1	1	0	0	0	9	0	1	0	9	1	0	0	0	0	1	1	1	0	0	9	0	1	0	1	1	9	9	1	0	1	0	1	0	0	0	1	0	1	9	0	1	1	0	0	9
c2_4127_chr09	1	1	1	1	1	2	0	0	2	1	1	1	0	1	2	2	2	1	2	1	1	1	2	1	1	1	0	0	2	1	1	1	2	1	0	2	2	1	9	1	0	2	2	0	1	1	0	1	0
c2_41391_chr10	1	0	1	0	1	1	0	0	1	1	1	0	1	1	0	1	0	0	0	1	1	1	1	1	1	1	0	1	1	0	1	1	1	1	0	1	0	1	0	1	0	0	1	0	1	1	0	1	1
c2_41393_chr10	1	0	1	0	1	1	0	0	1	1	1	0	1	1	0	1	0	0	0	1	1	1	1	1	1	1	0	1	1	0	1	1	1	1	0	1	0	1	0	1	0	0	1	0	1	1	0	1	1
c2_41395_chr10	1	0	1	0	1	1	0	0	1	1	1	0	1	1	0	1	0	0	0	1	1	1	1	1	1	1	0	1	1	0	1	1	9	1	0	1	0	1	0	1	0	0	1	0	1	1	0	1	1
c2_41396_chr10	1	0	9	0	9	1	0	0	9	9	1	0	9	1	0	1	0	0	0	1	9	9	1	1	9	1	0	1	9	0	9	1	1	9	0	9	0	9	0	9	0	0	9	0	1	9	0	9	9
c2_41405_chr06	1	2	3	3	1	2	2	3	9	1	2	2	2	2	1	1	3	2	1	1	2	2	3	2	2	1	2	1	1	9	2	2	3	1	2	1	2	1	2	1	3	0	9	2	1	1	2	1	1
c2_41437_chr00	0	1	1	1	0	0	1	0	0	0	1	1	1	0	1	1	1	1	0	1	1	1	0	1	1	1	1	0	1	1	0	0	1	1	0	0	1	0	1	1	1	1	1	0	0	0	0	1	0
c2_41438_chr01	0	1	0	9	1	1	1	1	1	0	1	0	0	1	0	1	0	1	1	0	0	0	0	1	1	1	0	0	1	1	1	0	1	1	0	0	0	1	0	0	0	1	1	0	0	0	0	0	1
c2_4156_chr09	2	2	2	2	1	3	3	2	2	2	2	1	2	2	2	2	1	2	1	1	3	2	1	2	1	2	2	2	2	0	9	3	1	2	2	2	2	1	3	2	1	2	2	4	2	3	2	2	2
c2_4158_chr09	0	1	1	0	1	0	0	0	1	1	0	1	0	1	1	1	1	1	9	1	0	1	1	1	0	0	0	0	0	1	0	0	0	1	0	1	1	0	0	1	1	1	1	0	0	0	0	0	1
c2_4165_chr09	0	1	1	0	1	0	0	0	1	1	0	1	0	1	1	1	1	1	9	1	0	1	1	1	0	0	0	0	0	1	0	0	0	1	0	1	1	0	0	1	1	1	1	0	0	0	0	0	1
c2_41693_chr10	1	2	1	1	9	0	1	1	0	2	2	2	1	2	3	2	3	1	1	1	2	1	2	1	3	3	3	1	2	1	0	1	9	2	1	1	1	2	9	2	1	1	2	0	2	1	2	1	0
c2_41874_chr02	2	0	1	0	1	1	9	1	1	1	1	9	9	1	9	1	1	1	1	1	1	2	2	1	9	1	1	0	9	9	2	1	1	9	1	0	1	0	9	2	1	1	9	0	0	9	2	1	2
c2_4192_chr09	1	0	0	1	0	1	1	0	1	0	1	1	0	1	1	1	0	0	1	0	1	1	0	0	0	0	1	0	1	0	9	1	1	0	1	0	1	0	1	0	0	1	0	1	1	1	1	1	0
c2_4196_chr09	1	1	1	1	1	2	0	0	2	1	1	1	0	1	2	2	2	1	2	1	1	1	2	1	1	1	0	0	2	1	1	1	2	1	0	2	2	1	0	1	0	2	2	0	1	1	0	1	0
c2_4200_chr09	1	2	2	1	1	1	2	1	2	1	0	1	3	2	1	2	2	3	2	9	1	1	2	1	1	1	1	2	2	9	2	1	3	2	1	2	9	2	2	2	2	9	2	0	2	1	2	2	2
c2_4205_chr09	1	1	1	1	0	0	2	1	1	0	0	1	2	1	0	1	1	2	1	1	1	0	1	0	1	0	1	2	2	1	2	1	2	1	1	1	2	1	2	1	2	1	2	0	2	0	2	1	2
c2_42059_chr02	1	1	1	1	1	0	2	0	1	2	2	9	1	2	1	0	0	0	1	0	0	1	1	1	1	1	1	1	1	1	0	0	1	0	1	9	1	2	1	1	1	9	1	9	2	0	0	1	1
c2_42127_chr02	1	1	0	1	0	9	0	1	1	1	1	2	2	1	2	1	2	1	1	1	2	0	1	1	1	2	1	1	2	1	9	1	1	2	2	9	9	1	1	1	1	2	1	2	1	1	1	2	1
c2_42128_chr02	1	1	0	1	0	9	0	1	1	1	1	2	2	1	2	1	2	1	1	1	2	9	1	1	1	2	1	1	2	1	9	1	1	2	2	9	1	1	1	1	1	2	1	2	1	1	1	2	1
c2_42129_chr02	1	1	2	1	2	0	1	2	0	1	0	1	1	0	0	1	0	1	0	9	2	2	1	9	1	1	9	2	0	1	9	2	0	1	1	0	0	1	9	0	1	2	0	0	1	1	1	0	0
c2_42132_chr02	2	1	2	2	2	9	3	1	2	2	9	1	1	2	2	1	1	1	9	1	0	1	2	2	1	9	2	1	9	2	9	1	2	1	1	0	9	1	2	9	2	0	9	3	2	1	1	3	9
c2_4214_chr12	1	1	2	1	1	1	0	1	9	2	2	1	1	0	1	0	2	2	9	1	1	1	1	2	1	9	1	2	1	1	0	2	0	0	0	1	1	2	1	1	2	9	1	1	1	1	0	1	1
c2_42169_chr02	1	1	1	1	0	9	0	1	1	1	1	2	2	1	2	1	2	2	2	1	2	0	1	1	1	2	1	1	2	2	9	1	1	2	2	9	1	1	1	1	1	2	1	2	1	1	1	1	1
c2_422_chr03	0 1	0	0	0	1	0	0	0	1	0	0	1	1	0	1	0	1	1	0	1	0	1	0	0	1	1	1	0	9	0	1	0	1	1	1	1	1	0	0	1	1	1	0	0	1	1	1	1	1
c2_4227_chr11	1	2	3	2	2	1	2	1	2	1	2	1	1	1	2	1	2	2	1	2	1	3	0	2	2	2	3	1	2	2	0	1	2	1	1	1	1	1	2	1	1	2	1	2	1	0	1	1	1
c2_42290_chr08	2	1	2	0	1	1	1	1	3	1	1	2	2	2	1	1	1	1	2	0	2	2	1	1	1	2	2	3	1	2	1	1	2	1	2	2	2	1	1	1	1	0	1	2	1	1	2	2	2
c2_4230_chr11	0	1	1	1	0	0	1	0	0	0	1	1	1	0	1	1	1	1	0	1	1	1	0	1	1	1	1	0	1	1	0	0	1	1	0	0	1	0	1	1	1	1	1	0	0	0	0	1	0
c2_42306_chr03	1	1	1	1	1	1	0	2	0	1	0	1	1	2	1	1	0	1	0	1	1	1	1	1	2	1	1	0	0	1	1	1	2	1	0	0	2	0	2	1	1	0	0	1	0	2	1	2	0
c2_42312_chr03	2	0	1	1	2	1	1	1	1	2	2	1	0	0	1	1	1	1	2	1	1	0	1	1	1	1	1	1	2	1	2	2	1	1	1	1	1	1	1	1	0	1	1	1	1	1	1	0	1
c2_42328_chr12	1	2	2	1	1	1	1	1	2	2	2	3	0	1	1	2	1	0	1	1	1	9	9	0	2	2	1	1	2	1	3	0	3	3	9	0	9	0	2	2	2	2	1	1	1	2	2	1	9
c2_42346_chr06	2	1	0	1	0	2	1	2	9	1	0	9	1	2	2	1	0	0	3	2	2	2	1	2	2	2	0	1	2	1	1	1	1	1	2	1	2	1	1	1	1	1	9	9	2	9	2	9	0
c2_42348_chr06	2	1	0	1	0	2	1	2	9	1	0	1	1	2	2	1	0	0	3	2	2	2	1	2	2	2	0	1	2	1	1	1	1	1	2	1	2	1	1	1	1	1	1	1	2	1	2	1	0
c2_42351_chr06	2	1	0	1	0	2	1	9	1	1	0	1	1	2	2	1	0	0	3	9	9	2	1	2	2	2	0	1	2	9	1	1	1	1	9	1	2	1	1	1	1	1	1	1	2	9	9	1	0
c2_42353_chr06	1	2	3	2	3	1	1	0	1	3	3	9	2	0	0	2	2	3	0	1	0	9	2	1	0	2	3	2	2	2	1	2	2	3	1	1	0	3	2	9	1	9	1	2	2	2	1	3	3
c2_42374_chr05	1	1	9	0	1	1	1	9	1	1	0	0	1	1	0	1	1	0	0	2	0	9	2	9	1	9	1	1	0	0	0	1	1	9	0	9	9	0	9	1	1	0	9	9	2	1	1	0	9
c2_42405_chr05	0	1	0	1	0	0	1	1	1	1	0	0	1	0	0	1	1	0	1	1	0	0	0	0	1	0	0	1	1	1	0	0	0	1	1	1	1	1	0	1	0	1	1	1	0	1	1	1	0
c2_42450_chr05	1	0	1	0	1	0	1	1	1	1	0	0	1	0	0	0	1	0	0	1	0	9	1	0	0	0	0	0	0	0	0	0	0	1	0	1	1	0	1	1	1	0	0	1	1	9	9	0	1
c2_42451_chr05	1	1	0	2	0	1	1	1	1	1	1	1	2	1	1	2	1	1	2	2	1	1	0	1	2	1	0	2	1	2	1	1	0	1	2	1	2	2	1	1	0	1	1	1	0	1	2	2	0
c2_42453_chr05	1	0	1	0	1	0	1	1	1	1	0	0	1	0	0	0	1	0	0	1	0	1	1	0	0	0	0	0	0	0	0	0	0	1	0	1	1	0	1	1	1	0	0	1	1	9	1	0	1
c2_42475_chr05	0	1	0	1	0	0	1	1	1	1	0	0	1	0	0	1	9	0	1	1	0	0	0	0	1	0	0	1	1	1	0	0	0	1	1	1	1	1	0	1	0	1	9	1	0	1	1	1	0
c2_42640_chr07	1	1	0	1	1	2	2	2	1	0	1	1	1	9	0	9	1	1	1	0	1	0	2	0	2	1	2	2	0	1	0	1	1	0	1	1	0	2	1	2	1	0	0	1	1	1	0	0	2
c2_42733_chr10	1	2	1	0	2	3	1	0	2	2	2	1	3	1	0	2	0	2	1	2	2	1	1	2	3	2	1	2	1	1	2	2	1	2	2	3	1	2	2	1	1	2	2	2	0	2	1	3	2
c2_4275_chr11	0	1	1	1	0	0	1	0	0	0	1	1	1	0	1	1	1	1	0	1	1	1	0	1	1	1	1	0	1	1	0	0	1	1	0	0	1	0	1	1	1	1	1	0	0	0	0	1	0
c2_42756_chr07	1	0	0	1	1	0	1	0	0	1	0	0	1	0	1	1	1	1	0	1	1	0	1	1	0	1	0	0	0	1	0	1	1	1	1	1	1	0	1	1	1	0	1	0	1	1	0	0	1
c2_42757_chr07	1	2	3	2	0	2	1	2	3	1	2	1	1	1	1	1	2	1	3	2	1	3	1	2	9	1	0	1	0	0	2	0	1	2	1	1	1	3	1	9	3	2	9	9	1	1	2	2	2
c2_42758_chr07	0	1	1	1	1	0	0	0	0	1	1	1	0	1	1	0	0	1	0	1	1	1	0	0	0	1	1	0	1	1	1	1	0	0	1	0	1	1	0	0	0	1	0	0	1	0	1	1	0
c2_42759_chr07	1	2	2	2	0	2	1	2	3	1	2	1	1	1	1	1	2	1	2	2	1	2	1	2	3	1	0	1	0	0	2	0	1	2	1	1	1	2	1	2	3	2	3	2	1	1	9	2	2
c2_4276_chr11	0	1	1	1	0	0	1	0	0	0	1	1	1	0	1	1	1	1	0	1	1	1	0	1	1	1	1	0	1	1	0	0	1	1	0	0	1	0	1	1	1	1	1	0	0	0	0	1	0
c2_42760_chr07	2	1	1	2	2	1	1	0	0	3	1	2	1	2	3	1	1	2	0	2	2	2	1	1	0	3	2	1	2	2	2	9	2	1	2	1	3	1	2	1	1	2	9	1	3	1	2	2	1
c2_42761_chr07	1	2	2	1	3	1	2	2	1	1	2	2	2	2	1	2	1	2	2	1	2	1	2	1	1	1	3	2	3	3	1	2	1	1	2	2	1	2	1	1	0	1	0	1	1	2	1	1	1
c2_42763_chr07	0	1	1	1	1	0	0	0	0	1	1	1	0	1	1	0	0	1	0	1	1	1	0	0	0	1	1	0	1	1	1	1	0	0	1	0	1	1	0	0	0	1	0	0	1	0	1	1	0
c2_4280_chr11	0	1	1	1	0	0	1	0	0	0	9	1	1	0	9	1	1	1	0	1	1	1	0	9	1	1	1	0	9	1	0	0	9	1	0	0	1	0	1	1	1	1	9	0	0	0	0	9	0
c2_42807_chr07	1	0	0	1	9	0	9	0	0	1	0	0	9	0	1	9	1	1	0	1	1	0	9	1	0	1	0	0	0	9	0	1	1	1	1	9	1	0	1	1	1	0	1	0	1	9	0	0	9
c2_42829_chr01	0	1	1	0	1	0	1	0	1	1	9	1	1	0	1	0	0	0	0	1	1	9	0	0	0	0	9	1	1	0	1	1	9	0	0	9	0	0	1	0	1	1	1	1	1	1	9	9	0
c2_429_chr03	0 1	0	0	0	1	0	0	0	1	0	0	1	1	0	1	0	1	1	0	1	0	1	0	0	1	1	1	0	9	0	1	0	1	1	1	1	1	0	0	1	1	1	0	0	1	1	1	1	1
c2_42943_chr01	2	1	2	0	1	2	2	2	2	0	2	2	1	2	9	2	0	0	1	3	0	1	1	0	1	2	2	3	3	3	2	1	2	0	1	1	1	2	0	0	3	3	0	1	2	2	3	0	1
c2_42964_chr09	1	2	2	2	2	1	2	9	1	1	1	2	3	1	1	2	0	1	1	0	3	1	1	1	1	2	2	3	1	2	2	1	2	2	2	2	1	1	3	2	3	0	0	2	2	2	2	0	2
c2_43032_chr09	1	1	2	2	2	1	1	1	1	1	1	1	2	1	1	1	0	1	1	0	2	1	1	1	1	2	1	2	1	2	9	1	1	2	2	1	0	1	2	2	2	0	0	2	1	2	1	0	2
c2_43049_chr09	1	1	2	2	2	1	1	1	1	1	1	1	2	1	1	1	0	1	1	0	2	1	1	1	1	2	1	2	1	2	9	1	1	2	2	1	0	1	2	2	2	0	0	2	1	2	9	0	2
c2_43058_chr06	0	1	0	1	0	1	1	1	1	0	0	0	0	1	9	0	1	0	1	0	1	1	0	0	1	0	0	0	0	1	1	0	1	0	0	1	1	0	0	0	1	0	1	1	0	0	0	0	0
c2_43059_chr06	2	1	3	1	9	0	2	1	9	2	3	2	3	1	0	2	2	3	0	2	1	0	2	1	1	9	3	2	9	1	2	2	1	2	2	1	1	2	2	2	1	2	1	1	9	2	1	2	3
c2_43064_chr06	2	1	3	1	3	0	2	1	1	2	3	2	3	1	0	2	2	3	0	2	1	0	2	1	1	1	3	2	1	1	2	2	1	2	2	1	1	9	2	2	1	9	1	1	1	2	1	2	3
c2_43084_chr06	0	1	1	0	1	0	0	0	1	1	1	1	1	0	0	0	0	1	0	1	0	0	1	0	0	1	1	0	1	1	1	0	1	1	1	0	0	1	0	1	0	1	1	0	1	1	0	1	1
c2_43093_chr06	2	1	3	1	3	1	2	1	1	2	3	2	2	1	0	3	9	3	0	1	1	1	2	2	1	1	3	3	1	1	1	3	2	2	1	2	1	2	3	2	2	2	1	2	1	2	2	2	3
c2_43096_chr06	0	1	1	0	1	0	0	0	9	1	1	9	1	0	0	0	0	1	0	1	0	0	1	0	0	1	1	0	1	9	1	0	1	1	1	0	0	1	0	1	0	1	9	0	1	1	0	1	1
c2_43097_chr06	0	1	1	0	1	0	0	0	9	1	1	1	1	0	0	0	0	1	0	1	0	0	1	0	0	1	1	0	1	1	1	0	1	1	1	0	0	1	0	1	0	1	1	0	1	1	0	1	1
c2_43107_chr06	0	1	0	1	0	1	1	1	1	0	0	0	0	1	9	0	1	0	1	0	1	1	0	0	1	0	0	0	0	1	1	0	1	0	0	1	1	0	0	0	1	0	1	1	0	0	0	0	0
c2_43113_chr06	0	1	0	1	0	1	1	1	9	0	0	0	0	0	9	0	1	0	1	0	1	1	0	1	1	0	0	0	0	1	1	0	1	0	0	1	1	1	0	0	1	0	1	1	0	1	0	0	0
c2_43116_chr06	0	2	1	1	1	1	1	1	0	1	1	1	1	1	0	2	1	1	0	1	1	1	1	0	1	1	1	2	1	1	0	2	1	1	1	1	1	0	2	1	1	1	9	1	1	0	2	1	1
c2_43123_chr06	0	2	1	1	1	1	1	1	0	1	1	1	1	1	0	2	1	1	0	1	1	1	1	0	1	1	1	2	1	1	0	2	1	1	1	1	1	0	2	1	1	1	1	1	1	0	2	1	1
c2_43182_chr03	0	1	1	1	1	1	1	1	1	0	0	0	0	1	1	1	1	0	1	1	0	1	1	1	1	0	1	9	1	9	0	0	0	1	1	9	0	1	0	0	1	9	0	0	1	1	1	0	1
c2_43242_chr09	1	1	2	0	1	0	2	1	1	0	0	1	2	0	0	1	0	2	1	0	1	0	0	1	2	0	1	1	1	1	9	2	1	1	0	2	1	0	2	0	1	1	1	1	1	1	2	1	1
c2_43252_chr03	1	0	1	0	1	1	1	0	9	1	1	9	9	9	0	9	9	1	1	9	9	9	0	9	1	1	9	9	1	9	1	1	1	9	0	1	9	9	9	1	9	1	0	0	1	1	1	9	1
c2_43255_chr03	1	1	1	1	1	1	0	1	0	1	0	1	1	1	1	1	0	2	2	1	1	1	1	1	2	1	2	0	0	0	1	1	2	1	0	0	2	0	2	1	0	0	1	1	0	2	1	2	0
c2_43261_chr03	1	0	1	0	1	1	1	0	0	1	1	0	0	0	0	0	0	1	1	0	0	0	0	1	1	1	0	0	1	0	1	1	1	0	0	1	0	0	0	1	0	1	0	0	1	1	1	0	1
c2_43262_chr03	1	0	0	1	1	0	0	1	1	1	1	1	0	0	1	1	1	0	0	0	1	0	1	0	0	0	1	1	1	1	1	1	0	0	1	0	1	1	1	0	1	0	1	1	0	0	0	0	0
c2_43270_chr03	1	0	0	1	1	0	0	1	1	1	1	1	0	0	1	1	1	0	0	0	1	0	1	0	0	0	1	1	1	1	1	1	0	0	1	0	1	1	1	0	1	0	1	1	0	0	0	0	0
c2_43352_chr02	1	1	0	1	1	9	0	2	1	1	1	2	2	1	2	1	1	1	1	0	1	0	2	1	1	2	1	1	2	1	1	1	1	2	2	9	1	1	1	1	1	2	1	2	1	2	2	1	1
c2_4354_chr02	2	2	2	3	3	2	2	2	1	1	2	2	1	1	3	2	2	2	1	3	2	3	0	1	2	2	2	3	3	2	1	3	3	2	1	3	2	3	2	3	1	2	3	3	3	3	1	2	3
c2_43566_chr05	1	0	1	1	9	1	1	0	9	1	1	1	0	1	1	0	1	0	1	1	0	0	1	1	0	1	1	1	1	0	1	0	0	1	0	1	1	1	0	1	0	1	1	0	0	1	0	0	1
c2_43568_chr05	0	1	0	1	1	0	1	0	0	0	1	0	1	1	1	0	1	1	0	0	1	0	1	0	0	0	1	0	0	0	1	1	0	1	0	0	0	1	1	1	1	1	0	0	1	1	1	1	0
c2_43574_chr07	2	1	2	1	2	2	1	1	1	2	2	1	9	0	9	1	1	1	9	9	1	3	1	9	9	9	1	2	2	1	2	1	9	2	0	0	1	0	1	9	1	3	9	9	0	1	9	3	9
c2_4358_chr02	2	1	2	3	2	2	2	1	1	1	2	1	1	1	2	1	1	2	1	2	2	2	0	1	1	1	2	2	2	2	2	2	2	2	1	3	2	3	2	2	1	2	2	3	2	2	0	1	2
c2_43588_chr07	2	1	2	1	2	2	1	1	1	2	2	1	2	0	2	1	1	1	2	2	1	3	1	2	2	2	1	2	2	1	2	1	2	2	0	0	1	0	1	2	1	3	2	2	0	1	3	3	2
c2_43663_chr05	2	1	1	2	1	1	1	2	2	2	1	1	1	2	1	2	0	3	2	2	1	1	0	2	3	1	1	1	1	3	1	2	2	1	2	1	1	0	2	2	3	2	2	3	1	0	2	2	1
c2_43735_chr04	2	2	2	2	2	2	2	2	1	2	2	2	3	2	3	1	4	3	2	3	2	2	2	3	2	4	3	1	1	1	3	1	2	3	4	1	2	0	2	1	2	2	3	2	4	1	3	2	2
c2_43736_chr04	1	2	1	1	1	1	2	2	1	1	1	1	2	1	2	1	3	2	1	2	2	2	2	2	2	3	2	1	0	0	3	1	2	2	3	1	2	0	2	1	2	1	2	1	3	1	3	2	2
c2_43743_chr04	2	2	2	2	2	2	2	2	1	2	2	2	3	2	3	1	4	3	2	3	2	2	2	3	2	4	3	1	1	1	3	1	2	3	4	1	2	0	2	1	2	2	3	2	4	1	3	2	2
c2_43774_chr12	1	1	2	1	1	1	0	1	0	2	1	1	0	0	1	1	1	2	9	2	1	9	1	1	2	9	1	1	1	1	0	1	0	1	0	2	1	1	1	1	0	0	1	1	9	1	1	0	1
c2_4383_chr09	1	2	2	1	1	1	2	1	2	1	0	1	3	2	1	2	9	3	2	2	1	9	2	2	1	1	9	2	2	9	2	1	9	2	1	2	9	9	2	2	2	9	2	0	2	1	2	2	2
c2_4385_chr09	1	1	0	1	2	1	1	9	0	1	2	1	0	1	1	1	9	0	0	1	0	2	1	2	2	2	1	0	0	1	1	1	0	0	2	0	0	2	0	0	0	1	1	1	1	0	1	1	1
c2_43865_chr11	1	0	0	0	0	0	0	0	0	1	0	1	0	0	0	1	1	1	1	0	1	0	1	1	0	1	1	1	1	0	0	0	0	0	1	0	1	1	1	0	0	0	0	1	1	1	1	0	1
c2_4391_chr09	1	1	1	1	0	0	2	1	1	0	0	1	2	1	0	1	1	2	1	1	1	0	1	0	1	0	1	2	2	1	9	1	2	1	1	1	2	1	2	1	2	1	2	0	2	1	2	1	2
c2_43926_chr01	1	2	2	9	1	0	2	1	2	2	9	9	1	1	2	1	2	9	9	1	2	9	2	1	1	1	3	3	9	0	9	3	9	0	1	2	9	1	2	2	9	1	9	9	2	2	1	3	0
c2_4393_chr07	1	2	1	1	2	2	2	3	1	2	3	2	0	1	2	1	2	0	1	2	1	2	2	2	3	2	2	1	1	2	2	2	0	1	2	0	0	2	1	1	1	1	1	2	1	1	2	1	2
c2_43960_chr07	2	1	2	3	2	1	2	2	1	1	0	0	1	2	2	3	3	0	2	2	1	2	2	1	2	2	1	2	3	2	1	3	2	1	1	2	0	2	2	1	2	2	1	1	2	2	0	1	1
c2_43973_chr01	2	1	1	1	0	1	1	0	1	2	1	2	2	2	1	1	2	2	2	1	1	2	2	1	3	2	2	2	0	1	1	2	1	2	3	3	2	2	1	2	2	1	1	2	0	1	2	2	1
c2_43984_chr01	0	1	1	0	1	0	1	0	1	1	1	1	1	0	1	0	0	0	0	1	1	1	0	0	0	0	1	1	1	0	1	1	1	0	0	1	0	0	1	0	1	1	1	1	1	1	1	1	0
c2_4400_chr09	1	1	1	1	0	0	2	1	1	0	0	1	2	1	0	1	1	2	1	1	1	0	1	0	1	0	1	2	2	1	9	1	2	1	1	1	2	1	2	1	2	1	2	0	2	1	2	1	2
c2_44000_chr04	2	1	2	2	1	9	1	1	1	1	2	2	2	2	1	1	2	1	1	3	1	2	1	3	2	2	3	0	2	9	1	1	1	3	2	3	3	1	2	0	2	2	1	2	2	2	1	2	2
c2_44073_chr05	0	1	0	1	1	0	1	0	0	0	1	0	1	1	1	0	1	1	0	0	1	0	1	0	0	0	1	0	0	0	1	1	0	1	0	0	0	1	1	1	1	1	0	0	1	1	1	1	0
c2_44095_chr07	2	2	2	2	2	4	3	2	2	0	9	1	3	2	0	2	2	1	3	1	2	2	2	1	4	1	3	3	2	2	2	1	2	3	1	2	0	2	1	2	2	2	2	2	1	3	1	2	3
c2_44105_chr07	1	0	1	1	0	0	1	1	0	1	0	0	0	1	1	1	1	1	1	0	1	0	0	1	0	1	0	0	0	1	0	1	1	1	1	1	1	1	1	0	1	0	1	0	1	1	0	0	0
c2_44120_chr07	2	2	2	2	2	0	1	2	2	4	1	3	1	2	4	2	2	3	1	3	2	2	2	3	0	3	1	1	2	2	2	3	2	1	3	2	4	2	3	2	2	2	2	2	3	1	3	2	1
c2_44153_chr10	1	1	0	0	1	1	1	2	1	2	1	1	1	1	1	1	2	1	1	0	2	0	1	0	2	2	0	2	1	2	1	1	1	1	0	1	1	2	2	1	1	1	0	0	1	2	2	0	1
c2_44154_chr10	1	1	0	0	1	1	1	2	1	2	1	1	1	1	1	1	2	1	1	0	2	0	1	0	2	2	0	2	1	2	1	1	1	1	0	1	1	2	2	1	1	1	0	0	1	2	2	0	1
c2_44227_chr10	2	1	1	2	1	1	3	2	2	1	0	9	0	2	1	2	2	0	3	1	1	2	2	1	1	2	2	2	2	1	2	2	9	0	1	1	1	0	0	2	1	1	2	1	3	1	3	1	2
c2_44266_chr10	1	0	1	0	0	0	0	1	0	1	1	1	1	0	1	0	1	1	1	0	0	1	0	0	0	0	0	0	0	1	0	0	1	1	1	1	1	1	1	0	1	1	0	1	0	1	0	0	0
c2_44269_chr11	1	1	1	1	2	2	2	1	1	1	0	1	1	2	1	1	1	1	1	1	1	1	0	0	1	1	0	0	0	0	2	0	1	2	1	1	1	0	9	2	2	1	1	0	1	1	1	1	1
c2_44274_chr08	1	1	1	9	1	1	9	9	0	0	1	9	9	1	2	0	0	2	1	9	1	9	1	9	1	1	0	0	1	9	9	1	9	0	1	1	0	1	9	1	1	9	2	0	1	1	1	2	1
c2_44304_chr08	2	2	2	3	3	2	1	1	2	2	9	9	2	1	1	9	9	2	2	2	2	1	3	2	3	2	3	2	9	1	1	1	2	3	3	2	2	2	2	1	9	2	9	3	2	9	2	2	1
c2_44305_chr08	2	2	2	9	3	2	1	1	2	2	9	3	2	1	1	3	3	2	2	2	2	1	3	2	3	2	3	2	9	1	1	1	2	3	3	2	2	2	2	1	4	2	1	3	2	9	9	2	1
c2_44335_chr08	1	1	0	2	2	9	9	9	1	9	9	0	1	9	9	1	9	1	9	9	1	0	2	0	2	1	1	0	0	9	1	2	9	0	9	0	0	1	2	2	1	1	2	1	2	1	2	2	2
c2_4437_chr00	1	2	2	1	1	1	2	1	2	1	0	1	3	2	1	2	2	3	2	2	1	1	2	1	1	1	1	2	2	2	2	1	3	2	1	2	3	2	2	2	2	2	2	0	2	1	2	2	2
c2_44375_chr05	0	1	0	1	1	0	1	0	0	0	1	0	1	1	1	0	1	1	0	0	1	0	1	0	0	0	1	0	0	0	1	1	0	1	0	0	0	1	1	1	1	1	0	0	1	1	1	1	0
c2_44385_chr05	1	0	1	0	1	0	1	1	1	1	0	0	1	0	0	1	1	0	0	1	0	1	1	0	0	0	0	0	0	0	0	0	1	1	0	0	1	1	1	1	1	0	0	1	1	1	1	0	1
c2_4445_chr07	0	1	0	0	0	0	0	1	1	0	0	1	0	1	1	1	0	1	0	1	0	0	1	1	0	0	0	0	0	0	1	0	0	1	1	1	1	1	0	0	1	1	1	1	1	0	0	0	0
c2_44513_chr08	1	0	0	1	0	1	1	1	0	0	1	0	0	1	1	0	0	1	1	0	0	1	1	0	1	1	0	0	0	1	1	1	1	0	1	1	0	1	9	1	0	1	1	0	1	0	1	1	1
c2_44609_chr04	1	1	2	2	0	0	0	1	2	1	2	0	9	0	2	9	0	1	0	1	2	0	1	0	1	0	1	2	2	0	2	2	0	0	1	1	0	1	0	2	0	1	1	1	1	0	1	0	0
c2_44634_chr11	2	1	2	2	1	1	2	1	1	1	1	2	2	1	2	2	2	2	2	2	2	2	9	2	2	1	1	1	2	2	2	1	1	2	1	0	2	1	2	3	2	1	2	1	1	1	1	2	1
c2_44635_chr11	0	1	1	1	0	0	1	0	0	0	1	1	1	0	1	1	1	1	0	1	1	1	0	1	1	1	1	0	1	1	0	0	1	1	0	0	1	0	1	1	1	1	1	0	0	0	0	1	0
c2_44637_chr11	0	1	1	1	0	0	1	0	0	0	1	1	1	0	1	1	1	1	0	1	1	1	0	1	1	1	1	0	1	1	0	0	1	1	0	0	1	0	1	1	1	1	1	0	0	0	0	1	0
c2_44640_chr04	1	1	1	2	2	1	1	1	1	2	1	1	0	2	2	2	1	0	2	1	0	2	0	1	2	1	2	1	1	2	1	2	2	1	0	1	2	2	1	1	2	1	0	1	0	2	0	2	1
c2_4475_chr07	1	0	1	1	0	0	1	1	0	1	0	0	0	1	1	1	1	0	1	0	1	0	0	1	0	1	0	0	1	1	0	1	1	1	1	1	0	1	1	0	1	0	1	0	1	1	0	0	0
c2_4476_chr07	2	0	1	2	1	0	1	1	0	2	0	0	1	1	2	1	2	0	2	1	1	1	1	1	0	2	0	1	2	1	1	2	2	1	1	1	1	1	2	1	1	1	1	1	2	1	1	1	1
c2_44768_chr02	2	2	3	2	1	3	9	3	2	2	2	9	2	1	9	1	9	3	3	2	3	1	2	2	2	3	2	2	9	9	3	3	2	2	4	4	4	1	3	2	1	3	2	3	2	2	1	1	1
c2_44769_chr02	0	1	1	1	0	0	1	0	1	1	1	0	0	1	0	0	0	0	1	0	0	0	1	0	0	1	9	0	0	0	0	1	1	0	1	9	1	0	1	0	0	0	9	0	1	9	0	0	0
c2_44770_chr02	0	1	1	1	0	0	1	0	1	1	1	0	0	1	0	0	0	0	1	0	0	0	1	0	9	1	1	0	0	0	0	1	1	0	1	1	1	0	1	0	0	0	1	0	1	1	0	9	0
c2_44774_chr02	2	2	1	9	9	1	9	1	9	9	9	1	9	9	9	3	1	1	1	2	1	3	2	2	2	1	2	2	2	2	2	1	9	2	0	0	0	3	1	2	9	1	2	1	2	2	3	9	9
c2_44778_chr02	2	1	0	1	2	1	2	0	2	2	2	1	1	3	2	2	1	0	1	2	0	2	1	1	2	1	1	1	2	2	1	1	2	1	0	0	0	2	1	2	2	0	2	1	2	2	2	2	2
c2_44788_chr02	1	1	1	1	0	9	1	9	1	1	1	1	9	0	9	1	9	9	9	1	9	0	1	1	2	1	1	1	1	9	9	1	1	9	9	1	1	1	1	1	1	9	1	9	1	1	1	1	1
c2_4480_chr07	0	2	1	1	1	0	0	1	2	1	1	9	0	1	2	1	1	9	0	9	1	1	1	9	0	0	1	0	1	1	9	1	0	1	2	2	9	1	1	0	1	1	1	1	1	0	1	1	0
c2_44815_chr09	1	0	1	1	1	0	0	1	0	1	0	0	1	1	0	1	0	1	0	0	1	1	0	1	0	1	0	1	0	0	1	0	0	1	1	1	1	0	1	1	1	0	1	1	1	1	0	0	0
c2_44819_chr09	1	0	1	1	1	0	0	1	0	1	0	0	1	1	0	1	0	1	0	0	1	1	0	1	0	1	0	1	0	0	1	0	0	1	1	1	1	0	1	1	1	0	1	1	1	1	0	0	0
c2_44855_chr08	1	1	2	1	1	0	0	0	1	0	2	0	1	1	0	2	2	1	1	1	1	0	2	1	2	2	2	1	0	1	1	1	1	2	2	1	0	0	1	0	2	0	0	1	1	1	1	1	0
c2_4486_chr07	0	2	1	1	1	0	0	1	2	1	1	2	0	1	2	1	1	2	0	2	1	1	1	1	0	0	1	0	1	1	2	1	0	1	2	2	2	1	1	0	1	1	1	1	1	0	9	1	0
c2_44928_chr12	1	1	2	1	1	1	0	1	0	2	2	1	1	0	9	0	2	2	0	1	1	1	1	2	1	0	1	2	1	1	0	2	0	1	0	1	1	2	1	1	1	0	1	1	1	1	0	1	1
c2_45_chr10	1 2	2	1	2	3	1	0	1	2	2	1	3	1	0	2	0	2	1	2	2	1	1	2	2	2	1	2	2	1	2	3	1	2	2	3	1	2	9	2	1	2	2	2	1	2	1	3	2	2
c2_45023_chr10	1	0	0	0	1	1	1	0	1	1	0	0	1	0	0	0	0	1	0	0	1	0	0	0	1	0	0	1	1	1	1	1	0	0	0	1	1	1	9	0	1	1	0	0	0	1	1	0	1
c2_45034_chr04	2	2	1	2	2	2	3	2	2	1	2	0	2	1	2	1	2	1	3	2	3	2	2	1	9	2	2	1	2	2	3	2	3	2	2	2	2	3	2	2	2	0	0	1	2	1	1	2	3
c2_45035_chr04	0	2	1	1	1	1	1	1	1	0	1	0	1	0	1	0	1	1	2	1	2	0	1	0	2	1	1	1	1	1	2	1	1	1	1	1	1	1	1	2	1	0	0	1	1	0	0	0	1
c2_4505_chr02	1	0	1	1	1	1	0	1	1	1	1	0	0	1	0	1	9	1	1	1	1	0	0	0	0	9	0	1	0	0	0	1	1	0	0	0	1	9	1	0	1	1	0	1	1	0	0	1	0
c2_45058_chr01	1	0	1	1	0	0	0	0	0	0	1	0	1	1	0	0	0	0	0	0	1	1	1	1	1	1	0	0	0	0	1	0	0	1	1	1	1	1	1	1	1	1	1	0	0	0	0	0	1
c2_45061_chr01	1	1	1	0	1	1	2	0	2	2	1	1	2	1	2	1	1	1	2	2	1	1	1	0	1	0	2	2	1	1	1	2	2	1	1	2	0	0	0	0	1	1	9	2	1	2	2	2	0
c2_45064_chr01	1	2	1	1	1	1	2	1	2	3	1	2	2	1	2	1	2	2	3	2	1	2	2	0	2	1	3	3	1	1	1	3	2	1	2	3	1	1	1	1	2	1	1	3	1	2	2	3	0
c2_45071_chr01	2	1	2	1	1	1	2	0	2	2	2	1	3	2	2	1	1	1	2	2	2	2	2	1	2	1	2	2	1	1	2	2	2	2	2	3	1	1	1	1	2	2	2	2	1	2	2	2	1
c2_45161_chr07	1	1	0	0	1	0	0	1	1	2	0	2	1	2	2	1	0	1	0	2	0	1	9	2	0	1	0	1	1	0	1	1	1	0	1	1	2	1	2	1	1	2	1	9	1	0	1	1	1
c2_45168_chr07	1	1	0	0	1	0	0	1	1	2	0	2	1	2	2	1	0	1	0	2	0	1	2	2	0	1	0	1	1	0	1	1	1	0	1	1	2	1	2	2	1	2	1	2	1	0	1	1	1
c2_45180_chr07	2	1	3	2	1	2	2	1	1	1	2	0	2	0	1	1	2	1	2	1	2	2	0	2	2	1	1	1	0	2	2	1	2	3	1	2	1	1	1	0	3	2	3	1	1	2	1	2	1
c2_45202_chr11	0	1	9	9	0	0	9	0	0	0	9	9	9	0	9	9	9	9	0	9	1	9	0	1	9	1	9	0	9	0	0	0	9	9	0	0	9	0	9	1	9	9	9	0	0	0	0	9	0
c2_45214_chr07	2	1	2	3	2	0	1	1	1	3	9	1	1	1	3	1	3	1	2	2	2	2	9	1	0	2	9	9	3	2	2	3	2	1	2	2	2	1	3	1	1	1	1	1	2	1	3	2	9
c2_45256_chr10	1	1	0	0	1	1	1	2	1	2	1	9	1	0	1	1	2	9	1	0	2	0	9	0	2	2	0	2	1	2	1	1	9	1	0	1	1	2	9	1	1	1	0	0	1	2	2	0	1
c2_45307_chr02	1	1	1	1	1	0	2	0	1	2	2	0	1	2	1	0	0	0	1	0	0	9	1	1	1	1	9	1	1	9	0	0	1	0	1	1	1	2	1	1	1	0	1	1	2	0	0	1	1
c2_45308_chr02	1	1	1	1	9	0	2	0	1	9	2	1	1	2	2	1	1	0	1	1	0	2	1	1	2	1	1	2	2	1	0	1	2	0	1	1	1	9	1	2	1	0	2	1	9	1	1	9	2
c2_45311_chr02	1	0	0	0	1	0	1	0	0	1	1	0	1	1	1	0	0	0	0	0	0	1	0	1	1	0	0	1	1	1	0	0	0	0	0	0	0	1	0	1	1	0	0	1	1	0	0	0	1
c2_45322_chr02	1	2	2	2	1	1	2	1	2	2	2	0	2	3	1	1	0	1	1	0	1	2	2	2	1	1	2	2	1	1	9	0	1	1	2	1	1	2	1	1	2	1	1	1	2	0	1	1	2
c2_45436_chr07	2	1	3	2	1	2	2	1	9	1	2	0	2	0	1	1	2	1	2	1	2	2	0	2	2	1	1	1	1	2	2	1	2	3	1	2	1	1	1	0	3	2	3	1	1	2	9	2	1
c2_45445_chr07	1	1	0	0	1	0	0	1	1	2	0	2	1	2	2	1	0	1	0	2	0	1	2	2	0	1	0	1	1	0	1	1	1	0	1	1	2	1	2	2	1	2	1	2	1	0	9	1	1
c2_45448_chr07	2	1	1	2	1	2	3	3	2	1	1	9	1	1	1	3	2	2	2	0	2	0	2	1	2	2	2	2	9	2	0	2	2	2	2	2	1	2	2	2	1	0	1	1	2	3	0	0	2
c2_45461_chr07	1	1	0	0	1	0	0	1	1	2	0	2	1	2	2	1	0	1	0	2	0	1	2	2	0	1	0	1	1	0	1	1	1	0	1	1	2	1	2	2	1	9	1	2	1	0	1	1	1
c2_45474_chr11	1	1	1	9	1	1	0	1	1	2	0	1	1	1	0	0	1	1	2	1	1	2	9	1	2	0	1	1	1	1	1	2	0	0	1	0	1	2	1	1	0	0	1	2	1	9	2	0	0
c2_45517_chr05	0	2	2	1	1	2	0	1	1	1	9	2	1	1	1	1	1	0	1	1	1	2	1	1	1	2	1	1	9	1	1	1	1	0	1	2	1	1	0	0	0	0	1	1	1	1	0	1	2
c2_45600_chr10	0	1	1	1	0	1	9	0	0	1	0	9	9	0	0	1	0	0	1	1	9	0	1	1	0	1	1	0	0	0	0	1	0	0	1	1	1	1	1	1	0	0	0	0	0	1	1	0	0
c2_45602_chr10	0	1	9	9	0	1	9	0	0	9	0	9	9	0	0	1	0	0	9	9	9	0	1	9	0	9	9	0	0	0	0	1	0	0	9	1	9	9	1	9	0	0	0	0	0	9	9	0	0
c2_45606_chr10	0	1	1	1	0	1	1	0	0	1	0	1	1	0	0	1	0	0	1	1	1	0	1	1	0	1	1	0	0	0	0	1	0	0	1	1	1	1	1	1	0	0	0	0	0	1	1	0	0
c2_45611_chr10	0	1	1	1	0	1	1	0	0	1	0	1	1	0	0	1	0	0	1	1	1	0	1	1	0	1	1	0	0	0	0	1	0	0	1	1	1	1	1	1	0	0	0	0	0	1	1	0	0
c2_45626_chr01	0	1	1	0	1	0	1	0	1	1	1	1	1	0	1	0	0	0	0	1	1	1	0	0	0	0	1	1	1	0	1	1	1	0	0	1	0	0	1	0	1	1	1	1	1	1	1	1	0
c2_45643_chr07	1	1	1	2	2	1	1	1	0	0	0	0	0	1	1	2	2	0	1	2	0	1	2	0	1	2	1	2	2	1	1	2	1	0	0	2	0	1	1	1	1	1	0	1	1	1	0	1	1
c2_45692_chr10	0	1	0	1	1	1	0	0	1	0	0	0	1	0	0	0	0	1	0	0	0	1	1	0	0	0	0	1	1	1	1	1	1	0	0	0	0	0	1	0	1	1	1	1	0	0	0	1	1
c2_45698_chr03	1	2	1	1	0	1	2	0	2	1	2	2	3	1	1	1	2	2	1	1	2	2	1	1	0	2	1	3	1	2	1	1	1	1	1	3	1	2	1	2	1	3	2	2	2	0	1	2	2
c2_45701_chr03	1	1	2	1	2	1	2	1	1	1	1	0	0	1	1	1	1	1	2	2	0	0	2	2	2	0	1	0	1	0	1	1	1	1	1	1	1	1	0	1	1	1	1	0	2	2	2	0	2
c2_45703_chr03	2	1	1	2	2	2	0	3	1	2	9	9	9	2	2	9	1	1	9	1	2	9	1	9	2	9	2	1	9	9	9	2	9	2	9	0	9	1	9	9	2	0	1	2	0	2	1	9	0
c2_45743_chr12	1	1	2	1	1	1	0	1	0	2	2	1	1	0	1	0	2	2	0	1	1	1	1	2	1	0	1	2	1	1	0	2	0	0	0	1	1	2	1	1	2	0	1	1	1	1	0	1	1
c2_45750_chr08	0	1	1	0	0	0	1	1	0	0	0	0	1	0	1	0	0	1	0	1	1	1	0	1	0	0	0	0	1	0	1	1	1	1	0	0	0	0	0	0	0	1	1	0	0	1	0	0	0
c2_45759_chr08	1	0	0	1	1	1	1	1	0	1	1	0	0	1	1	0	1	9	1	1	0	0	1	0	1	1	0	0	0	1	1	1	1	0	1	0	0	1	1	1	0	1	1	0	1	0	1	1	1
c2_4579_chr07	2	1	2	3	2	0	1	1	1	3	1	1	1	1	3	1	3	1	2	2	2	2	1	1	0	2	1	1	3	2	2	3	2	1	2	2	2	1	3	1	1	1	1	1	2	1	3	2	1
c2_45798_chr07	1	2	3	2	1	0	1	2	9	9	1	2	0	2	3	1	2	9	1	2	2	1	1	3	0	1	1	0	9	9	2	2	1	3	3	2	2	2	2	0	2	9	2	1	2	1	1	1	0
c2_45803_chr12	2	0	1	1	1	1	1	0	9	1	1	1	1	1	9	1	1	0	1	1	1	1	1	1	9	9	1	0	1	1	1	1	2	1	1	1	1	1	9	9	1	9	1	1	0	1	9	1	0
c2_45808_chr12	1	0	1	0	0	0	0	0	1	1	1	1	0	0	1	1	0	0	0	0	0	0	0	0	1	1	1	0	1	0	1	1	1	1	0	0	1	0	1	1	0	1	0	0	0	1	1	1	0
c2_4583_chr07	2	0	1	2	1	0	1	1	0	2	0	0	1	1	2	1	2	0	2	1	1	1	1	1	0	2	0	1	2	1	1	2	2	1	1	1	1	1	2	1	1	1	1	1	2	1	1	1	1
c2_45971_chr06	0	1	0	1	0	1	1	1	0	9	0	9	9	1	1	0	1	9	1	9	1	1	9	0	1	9	0	0	0	1	1	1	0	9	0	1	1	0	9	9	0	9	0	1	0	0	9	9	0
c2_46028_chr09	2	1	2	2	1	2	1	2	2	2	2	2	1	1	2	1	0	1	2	1	3	1	1	1	1	1	2	2	2	1	2	9	1	2	1	2	1	0	2	2	2	1	1	3	1	3	1	1	1
c2_46102_chr07	1	2	2	2	3	1	1	1	1	1	1	1	1	1	1	2	3	1	2	3	1	2	2	0	0	2	2	1	2	2	2	2	2	0	1	3	1	2	2	1	1	1	0	2	1	1	1	2	2
c2_4614_chr01	1	1	1	1	2	0	2	1	1	2	1	1	1	1	1	1	1	2	1	1	2	2	1	2	2	1	1	1	1	0	0	2	1	0	0	2	2	1	1	1	0	1	2	0	0	0	0	2	1
c2_46144_chr10	0	1	0	0	1	1	0	0	1	0	1	0	1	0	0	0	0	1	0	0	0	1	0	0	1	0	0	1	1	1	1	1	1	1	1	1	0	0	9	0	1	1	1	1	0	0	0	1	1
c2_46146_chr10	0	1	0	0	1	1	0	0	1	0	9	0	1	0	0	0	0	1	0	0	0	9	0	0	9	0	0	1	1	9	9	1	9	9	9	1	0	0	9	0	1	9	9	9	0	0	0	1	1
c2_46171_chr06	1	1	0	1	0	1	1	1	1	1	1	1	0	1	1	2	0	1	1	1	1	0	0	1	1	1	0	1	1	1	0	2	1	1	2	2	1	1	1	0	0	2	1	0	1	1	1	1	0
c2_46195_chr01	1	0	0	0	1	0	1	0	1	1	0	0	1	1	1	1	1	1	1	1	0	0	1	0	1	0	1	0	0	0	0	1	1	0	0	1	0	0	1	1	0	0	0	1	0	1	1	1	0
c2_46213_chr12	0	1	0	0	1	1	1	9	1	0	0	0	1	1	1	1	0	1	1	0	0	1	0	1	0	0	1	1	0	0	0	0	1	1	1	1	0	1	1	0	1	0	0	1	1	1	1	1	1
c2_46299_chr12	1	2	0	9	1	1	1	3	9	0	9	9	3	1	9	9	9	1	1	9	1	1	9	9	1	9	2	9	9	1	1	1	9	1	2	9	1	9	1	9	1	1	1	1	3	1	2	1	1
c2_46329_chr07	1	1	1	1	2	1	0	0	0	2	1	2	1	2	2	0	1	1	0	2	1	2	1	0	0	2	1	1	9	1	2	2	1	0	1	0	2	1	1	1	0	2	0	1	2	0	9	2	1
c2_46379_chr07	1	1	2	0	1	2	1	1	1	2	2	1	2	0	1	1	0	1	1	0	1	2	0	2	2	1	1	1	1	1	1	0	1	2	0	0	1	0	0	1	1	2	2	2	0	1	1	2	1
c2_46393_chr07	1	0	0	1	1	0	0	0	0	0	0	0	0	0	1	0	1	0	1	9	0	1	1	0	0	1	0	1	1	0	1	1	1	0	0	0	0	0	1	1	0	1	0	1	0	0	9	1	1
c2_46398_chr07	2	1	2	1	2	2	1	1	1	2	2	1	2	0	2	1	1	1	9	2	1	3	1	9	2	2	9	2	2	9	2	1	2	2	0	0	1	0	1	2	1	3	2	3	0	1	2	3	2
c2_46431_chr09	0	1	1	0	1	1	0	0	1	1	0	0	1	1	1	1	1	1	9	1	0	1	1	1	0	0	0	0	0	1	0	0	0	1	0	1	1	1	0	1	1	1	0	0	0	0	0	1	0
c2_46448_chr01	2	1	2	9	1	2	2	2	2	0	2	2	1	2	3	2	0	9	1	3	0	1	1	0	1	2	2	3	3	3	2	1	2	0	1	1	1	2	0	0	3	9	0	1	2	2	3	0	1
c2_46521_chr01	1	2	2	9	1	0	2	1	9	2	9	2	1	1	9	1	9	2	2	1	2	2	2	1	1	1	3	3	9	0	2	3	2	0	1	2	9	1	2	2	2	1	2	2	2	2	1	3	0
c2_46567_chr07	0	1	1	9	1	0	0	0	1	1	1	1	0	0	9	0	1	1	0	9	1	1	9	0	0	0	1	0	1	1	1	1	0	0	9	1	1	0	1	0	0	0	0	0	0	0	9	1	0
c2_46575_chr03	1	1	2	1	2	1	2	1	1	1	1	0	0	1	1	1	1	1	2	2	0	0	2	2	2	0	1	0	1	0	1	1	1	1	1	1	1	1	0	1	1	1	1	0	2	2	2	0	2
c2_46592_chr03	2	1	1	2	2	2	0	3	1	2	1	2	1	9	2	2	1	1	1	1	2	9	1	1	9	2	2	1	2	2	2	2	9	2	2	0	2	1	3	1	9	0	1	2	0	2	1	2	0
c2_46603_chr03	2	1	2	1	2	1	1	2	0	2	1	1	1	2	1	1	0	2	1	2	1	2	1	2	3	1	1	0	1	1	2	2	3	1	1	1	3	0	2	2	2	1	0	1	1	3	2	2	1
c2_46605_chr03	1	1	1	1	1	1	0	2	0	1	0	1	1	2	1	1	0	1	0	1	1	9	0	1	2	1	1	0	1	1	1	1	2	1	1	0	2	0	2	1	2	0	0	1	0	2	1	2	0
c2_4665_chr01	0	1	1	0	0	0	1	9	1	0	1	1	0	1	1	1	0	0	0	9	0	1	0	0	0	0	0	9	1	1	0	1	9	0	0	1	0	0	0	0	1	9	0	0	1	9	1	0	0
c2_46653_chr04	0	1	0	0	1	1	1	1	0	1	0	9	0	1	1	9	1	0	1	1	0	9	1	1	1	1	0	1	0	1	0	9	1	1	1	0	9	1	9	0	0	1	9	1	9	9	9	9	1
c2_46707_chr07	1	0	1	1	0	0	1	1	0	1	0	0	1	1	1	1	1	0	1	0	1	0	0	9	1	1	0	0	9	1	0	1	9	1	1	1	0	1	1	0	1	0	9	0	1	1	0	0	0
c2_46710_chr07	2	1	3	1	1	2	2	2	1	3	2	1	3	1	2	2	1	1	2	0	2	2	0	3	3	2	1	1	2	2	1	1	2	3	1	1	1	1	1	1	2	2	3	1	1	2	1	2	1
c2_46715_chr07	1	0	1	1	0	0	1	1	0	1	0	0	1	1	1	1	1	0	1	0	1	0	0	1	1	1	0	0	1	1	0	1	1	1	1	1	0	1	1	0	1	0	1	0	1	1	0	0	0
c2_46749_chr07	2	0	1	2	1	0	1	1	0	1	0	0	1	1	2	1	2	0	2	2	1	1	1	1	1	2	0	1	2	1	1	2	2	1	1	1	0	1	2	1	1	9	1	1	1	1	1	1	1
c2_46755_chr07	1	1	0	2	1	1	1	1	0	0	0	0	1	1	1	1	2	0	2	2	1	1	2	0	1	2	1	2	1	1	1	2	2	0	0	1	1	1	2	2	1	1	0	2	1	1	1	1	2
c2_46776_chr09	2	2	0	2	1	3	2	3	2	3	3	2	0	3	3	2	3	1	3	3	1	3	3	2	2	2	2	2	2	1	9	2	2	1	2	2	3	2	0	2	0	3	3	2	2	2	1	3	1
c2_46777_chr09	2	2	0	2	1	3	2	9	2	3	3	2	0	3	3	9	3	1	3	3	1	3	3	2	2	2	2	2	2	1	9	2	2	1	2	2	3	2	0	2	0	3	3	2	2	2	1	3	1
c2_46778_chr09	1	1	2	2	2	1	0	1	1	1	1	1	2	1	1	1	1	1	1	1	2	1	1	1	0	2	1	1	1	2	9	0	1	2	2	0	0	2	2	2	2	0	0	1	1	1	1	0	2
c2_46779_chr09	2	2	4	2	3	1	2	9	2	1	1	2	4	1	1	2	1	3	1	1	3	1	1	9	2	2	9	2	2	3	9	2	2	3	2	2	1	2	4	2	4	1	1	2	2	2	3	1	3
c2_46790_chr09	1	1	2	2	2	1	0	1	1	1	1	1	2	1	1	1	1	1	1	1	2	1	1	1	1	2	1	1	1	2	9	0	1	2	2	0	0	2	2	2	2	0	0	1	1	1	1	0	2
c2_46796_chr09	1	1	2	0	1	0	2	1	1	0	0	1	2	0	0	1	0	2	0	0	1	0	0	1	2	0	1	1	1	1	1	2	1	1	0	2	1	0	2	0	2	1	1	1	1	1	2	1	1
c2_46797_chr09	1	1	2	2	2	1	0	1	1	1	1	1	2	1	1	1	1	1	1	1	2	1	1	1	0	2	1	1	1	2	1	0	1	2	2	0	0	2	2	2	2	0	0	1	1	1	1	0	2
c2_46858_chr11	0	1	1	1	0	0	1	0	0	0	1	1	1	0	1	1	1	1	0	1	1	1	0	1	1	1	1	0	1	0	0	0	1	1	0	0	1	0	1	1	1	1	1	0	0	0	0	1	0
c2_46885_chr02	0	1	0	0	1	0	0	0	0	1	0	1	0	1	1	1	1	0	0	1	0	1	0	0	1	1	1	1	1	0	0	1	1	0	0	0	0	1	0	1	0	0	1	0	1	1	1	1	1
c2_46887_chr02	2	2	2	1	2	9	1	3	1	2	1	4	2	1	9	9	4	3	2	9	9	2	1	2	2	3	2	2	3	2	3	4	2	2	9	3	3	2	2	3	1	9	2	3	2	2	2	2	2
c2_46898_chr02	2	2	2	3	2	1	9	1	3	9	3	0	9	3	1	1	0	1	2	1	1	2	3	9	2	1	2	2	1	9	2	0	2	9	1	1	1	2	3	1	3	1	3	1	2	9	2	2	2
c2_46903_chr02	2	2	2	1	2	3	1	3	1	2	1	4	2	1	3	3	4	9	2	9	3	9	1	3	2	9	2	2	3	2	3	4	2	2	3	3	9	2	2	9	1	3	2	9	2	2	2	2	2
c2_46904_chr02	2	2	2	1	2	3	1	3	1	2	1	4	2	1	3	3	4	3	2	3	3	2	1	9	2	3	2	2	9	2	3	4	2	2	3	3	9	2	2	3	1	3	2	3	2	2	2	2	2
c2_46905_chr02	1	1	1	1	0	9	1	2	1	1	1	1	2	0	2	1	2	2	2	1	2	0	0	1	1	1	1	0	1	2	2	2	1	2	2	1	2	1	1	1	1	2	1	9	1	1	1	1	0
c2_46906_chr02	0	1	0	0	1	0	0	0	0	1	0	1	0	1	1	1	1	0	0	1	0	1	0	0	1	1	1	1	1	0	0	1	1	0	0	0	0	1	0	1	0	0	1	0	1	1	1	1	1
c2_46908_chr02	2	2	2	3	2	1	9	1	3	2	9	0	2	3	1	1	0	1	2	1	1	2	3	2	2	1	2	2	1	2	9	0	2	2	1	9	1	2	2	1	3	1	2	1	2	2	2	2	2
c2_46997_chr06	1	0	1	1	1	0	1	0	0	1	1	1	1	0	0	1	1	1	0	0	0	0	0	0	0	0	1	1	0	1	0	1	0	1	0	0	0	1	1	1	0	1	0	1	0	0	0	0	1
c2_47_chr10	1 2	2	1	2	3	1	0	1	2	2	1	3	1	0	2	0	2	1	2	2	1	1	2	2	2	1	2	2	1	2	3	1	2	2	3	1	2	9	2	1	2	2	2	1	2	1	3	2	2
c2_47002_chr06	2	1	2	1	2	2	1	2	9	2	2	2	1	1	1	2	2	2	1	3	1	2	2	3	1	2	2	2	2	0	1	2	2	2	2	2	1	1	2	1	2	2	3	1	2	2	2	2	2
c2_47004_chr07	1	0	0	1	1	0	0	0	0	1	0	0	1	0	1	0	1	0	1	1	0	1	1	0	0	1	0	1	1	0	1	1	1	0	0	0	1	0	1	1	0	1	0	1	1	0	1	1	1
c2_4702_chr01	2	1	2	2	1	2	1	1	2	1	9	2	2	1	1	1	1	1	3	9	9	1	2	1	1	1	1	1	2	2	3	1	1	2	2	1	2	2	3	3	1	1	2	2	2	2	1	1	1
c2_47037_chr02	2	1	0	1	2	1	2	0	2	1	2	1	1	3	2	2	1	0	1	2	0	2	1	1	2	1	1	1	2	2	1	1	2	1	0	0	0	2	1	2	2	0	2	1	2	2	2	2	2
c2_4706_chr01	2	2	1	2	3	2	2	2	1	3	3	1	2	2	2	2	3	3	1	3	4	2	2	3	3	3	3	2	1	1	1	2	1	2	2	2	2	2	1	1	2	2	2	2	1	1	2	3	3
c2_4707_chr01	2	2	1	2	3	2	2	2	1	3	3	1	2	2	2	2	3	3	1	3	4	2	2	3	3	3	3	2	1	1	1	2	1	2	2	2	2	2	1	1	2	2	2	2	1	1	2	3	3
c2_47087_chr05	1	2	2	2	2	2	2	1	0	1	2	2	1	3	2	0	2	1	1	2	1	1	3	2	1	2	3	2	1	9	2	2	1	2	1	2	2	2	1	2	1	2	2	1	2	2	1	1	2
c2_4709_chr01	2	1	2	2	1	2	1	1	2	1	0	2	2	1	1	1	1	1	3	0	0	1	2	1	1	1	1	1	2	2	3	1	1	2	2	1	2	2	3	3	1	1	2	2	2	2	1	1	1
c2_4713_chr01	0	1	1	0	0	0	1	1	1	0	1	1	0	1	1	1	0	0	0	1	0	1	0	0	0	0	0	1	1	1	0	1	9	0	0	1	0	0	0	0	1	1	0	0	1	1	1	0	0
c2_4715_chr01	0	1	1	0	0	0	1	1	1	0	1	1	0	1	1	1	0	0	0	1	0	1	0	0	0	0	0	1	1	1	0	1	9	0	0	1	0	0	0	0	1	1	0	0	1	1	1	0	0
c2_47199_chr02	1	0	1	0	0	1	0	0	1	1	0	1	1	0	1	1	0	0	0	1	9	0	1	0	1	1	9	1	1	0	0	0	1	1	0	1	1	1	0	0	0	1	1	1	1	1	1	1	1
c2_47242_chr04	0	1	9	9	0	0	0	0	9	0	9	0	9	0	9	0	0	0	0	9	9	0	9	0	9	0	9	9	9	0	9	9	0	0	0	1	0	9	0	9	0	0	0	0	9	0	0	0	0
c2_47244_chr04	0	1	1	1	0	0	0	0	1	0	1	0	1	0	1	0	0	0	0	1	1	0	1	0	1	0	1	1	1	0	1	1	0	0	0	1	0	1	0	1	0	0	0	0	1	0	0	0	0
c2_47284_chr05	1	0	1	0	1	0	0	1	0	0	1	0	0	0	9	1	0	1	1	1	1	0	1	9	1	1	0	0	1	1	1	0	1	1	1	1	0	0	0	1	1	0	1	1	0	9	9	1	1
c2_47313_chr01	1	0	1	0	0	1	1	0	1	0	1	1	0	1	0	0	0	0	1	0	1	1	0	0	1	1	0	0	1	1	1	0	0	1	1	1	1	1	0	0	1	1	1	0	1	0	1	0	0
c2_47320_chr04	1	0	1	1	0	0	0	1	1	1	1	0	0	0	1	1	0	1	0	0	1	1	0	0	0	0	0	1	1	0	1	1	0	0	1	0	0	0	0	1	1	1	9	1	0	0	1	0	1
c2_47484_chr06	2	2	2	1	1	2	2	3	1	2	2	3	2	3	1	3	2	2	1	2	2	1	2	2	2	2	2	3	2	1	2	9	3	2	3	3	2	1	3	1	2	2	1	1	2	2	3	2	1
c2_47583_chr03	0	1	0	0	0	1	0	0	0	1	1	0	1	0	0	1	0	1	1	0	0	1	1	1	0	0	1	1	1	1	1	0	0	1	0	1	1	1	0	0	1	1	0	1	0	1	1	0	1
c2_47607_chr05	2	2	1	2	2	1	3	2	1	2	3	1	1	1	2	3	2	3	3	3	2	9	3	2	1	2	2	2	3	2	3	1	2	4	2	2	2	2	2	4	3	3	2	2	1	2	3	2	2
c2_47609_chr05	1	0	0	1	0	1	1	0	0	1	1	1	0	0	1	1	1	0	1	1	0	0	1	1	0	1	1	1	1	0	1	0	0	1	0	1	1	1	0	1	0	1	1	0	0	1	1	0	1
c2_47646_chr05	1	1	0	1	1	1	2	1	0	1	2	1	1	9	2	1	2	1	1	1	1	9	2	2	9	1	1	1	2	9	2	1	1	2	0	1	1	2	1	2	1	2	1	0	1	2	2	1	1
c2_47648_chr05	1	1	0	1	1	1	2	1	0	1	9	1	1	0	2	1	2	1	1	1	1	0	2	2	0	1	1	1	2	0	2	1	1	9	0	1	1	2	1	2	1	2	1	0	1	2	2	1	1
c2_47649_chr05	2	2	3	1	2	3	1	2	3	2	1	3	3	3	2	1	2	1	1	1	2	4	1	2	3	2	2	2	1	2	1	3	2	0	2	2	2	2	2	0	1	1	2	2	3	2	1	2	2
c2_47660_chr05	1	2	1	2	2	2	2	1	1	2	9	2	2	0	3	9	3	1	9	1	1	1	2	2	0	2	1	1	9	1	9	1	1	9	1	2	1	3	1	9	1	2	1	0	1	3	2	2	2
c2_47782_chr06	1	2	2	2	2	1	2	1	9	2	2	1	2	1	2	1	2	2	2	1	1	2	1	2	1	1	2	1	1	2	1	0	1	2	1	0	1	2	1	2	1	2	2	2	1	2	0	2	2
c2_47900_chr08	2	2	3	0	1	1	2	2	3	1	1	2	3	2	2	1	1	2	2	1	3	3	1	2	1	2	2	3	2	2	2	2	2	2	2	2	2	1	1	1	1	1	2	2	1	2	2	2	2
c2_47921_chr08	2	2	1	4	3	9	2	2	1	3	9	2	1	2	2	3	3	9	2	3	1	1	3	2	9	2	2	1	9	2	2	2	2	2	2	2	2	3	9	3	9	3	9	2	3	2	2	2	2
c2_47923_chr08	2	1	2	0	1	1	1	1	3	1	1	2	2	2	1	1	1	1	2	0	2	2	1	1	1	2	2	3	1	2	1	1	2	1	2	2	2	1	1	1	1	0	1	2	1	1	2	2	2
c2_47924_chr08	0	1	1	0	0	0	1	1	0	0	0	0	1	0	1	0	0	1	0	1	1	1	0	1	0	0	0	0	1	0	1	1	0	1	0	0	0	0	0	0	0	1	1	0	0	1	0	0	0
c2_48033_chr09	0	1	0	1	1	1	0	0	1	0	0	1	1	0	1	0	0	0	0	0	1	1	1	0	0	1	0	0	1	1	1	0	0	0	1	1	0	1	1	1	1	0	0	1	0	1	1	0	9
c2_48041_chr09	0	1	0	0	0	0	0	1	9	9	1	0	0	9	0	0	9	0	0	9	0	9	0	9	0	0	0	0	0	0	1	1	0	0	9	0	0	0	0	0	9	9	9	9	0	0	0	1	0
c2_48042_chr09	1	0	1	0	0	0	1	0	1	0	0	0	1	0	0	0	9	1	0	0	0	0	0	1	1	0	0	0	1	1	0	1	0	1	1	1	0	0	1	0	1	1	0	1	0	1	1	1	1
c2_48051_chr01	0	1	1	0	1	0	1	0	1	1	1	1	1	0	1	0	0	0	1	1	1	1	0	0	0	0	1	1	1	0	1	1	1	0	0	1	0	0	0	0	1	1	1	1	1	1	1	1	0
c2_48118_chr10	2	0	9	9	9	1	9	9	1	1	9	9	9	0	0	0	9	1	9	9	9	9	1	1	9	9	0	9	9	9	9	1	1	1	9	9	9	9	2	1	1	1	0	9	9	9	1	1	9
c2_48184_chr08	1	0	0	1	1	1	1	1	0	1	1	0	0	1	1	0	1	1	1	1	0	0	1	0	1	1	0	0	0	1	1	1	1	0	1	1	0	1	1	1	0	1	1	0	1	0	1	1	1
c2_48239_chr02	1	1	2	1	2	0	0	2	1	0	0	9	1	0	0	2	1	2	0	1	2	2	2	2	0	1	1	1	1	0	1	1	0	1	1	1	9	0	9	9	1	2	0	0	0	0	1	1	2
c2_48290_chr04	1	0	0	1	0	0	1	0	0	0	1	0	1	0	0	0	1	0	0	1	1	1	1	1	9	1	1	0	0	0	1	0	1	1	1	1	1	0	1	0	0	0	0	0	1	0	1	1	1
c2_48310_chr04	1	0	0	1	0	0	1	0	0	0	1	0	1	0	0	0	1	0	0	1	1	1	1	1	9	1	1	0	0	0	1	0	1	1	1	1	1	0	1	0	0	0	0	0	1	0	1	1	1
c2_48317_chr05	2	1	2	1	1	2	1	1	3	2	1	2	3	1	2	2	1	1	2	0	1	3	1	1	1	1	1	1	1	2	2	1	1	1	2	1	1	2	2	0	1	1	0	1	2	2	2	2	2
c2_48358_chr08	2	2	1	4	3	9	2	2	1	3	9	2	1	2	2	3	3	9	2	3	1	1	3	2	3	2	2	1	2	2	2	2	2	2	2	2	2	3	3	3	3	3	2	2	3	2	2	2	2
c2_48368_chr03	1	0	0	1	0	0	9	0	1	0	0	1	1	9	1	1	1	0	0	0	1	9	0	0	0	1	0	1	0	0	0	0	0	0	1	1	0	1	0	1	1	1	1	0	1	0	0	1	1
c2_48369_chr03	1	0	1	0	1	0	1	0	0	9	9	0	0	0	0	0	0	9	1	1	0	0	0	9	1	1	0	0	1	0	9	1	1	0	0	1	9	0	0	1	0	1	0	0	1	9	1	0	1
c2_48370_chr03	2	0	1	1	2	9	1	1	1	2	2	1	0	0	1	1	1	1	2	1	1	0	1	1	1	1	1	1	2	1	2	2	1	1	1	1	1	1	1	1	0	1	1	1	1	1	1	0	1
c2_48371_chr03	1	0	0	1	0	0	1	0	1	0	0	1	1	1	1	1	1	0	0	0	1	1	0	0	0	1	0	1	9	0	0	0	0	0	1	1	0	1	9	1	1	1	1	0	1	0	0	1	1
c2_48381_chr03	1	0	9	9	0	1	9	1	9	0	0	9	9	9	9	0	0	1	9	1	9	9	1	1	1	9	1	9	0	9	0	0	9	1	9	0	9	0	1	9	9	0	0	1	9	1	1	9	9
c2_48386_chr03	1	1	1	1	1	1	0	2	0	1	0	1	1	2	1	1	0	1	0	1	1	1	1	1	2	1	1	0	0	1	1	1	2	1	0	0	2	0	2	1	1	0	0	1	0	2	1	2	0
c2_48391_chr12	1	1	2	1	1	1	0	1	0	2	2	1	1	9	1	0	2	2	0	1	1	1	1	2	1	9	1	2	1	1	9	2	0	0	0	1	1	2	1	1	2	0	1	1	1	1	0	1	1
c2_4844_chr01	1	1	1	1	2	0	2	1	1	2	1	1	0	1	1	1	1	2	1	1	1	2	0	2	2	1	1	1	1	0	0	2	2	0	0	2	2	1	1	1	0	1	2	0	0	0	0	2	1
c2_48447_chr08	1	0	0	1	0	1	1	1	0	0	1	0	0	1	1	0	0	0	1	0	0	1	1	0	1	1	0	0	0	1	1	1	1	0	1	1	0	1	1	1	0	1	1	0	1	0	1	1	1
c2_4845_chr01	1	1	2	2	1	1	0	1	1	1	0	1	2	0	0	1	1	2	2	0	1	1	2	1	1	0	0	0	0	1	2	1	1	2	2	0	2	1	9	9	0	0	2	2	1	2	0	1	1
c2_48483_chr12	0	1	1	1	0	0	0	0	0	1	1	0	1	0	0	0	1	1	0	1	0	0	0	1	1	0	1	1	0	1	0	1	0	0	0	1	1	1	0	1	1	0	1	0	0	0	0	1	0
c2_48549_chr01	2	2	2	1	2	1	2	9	2	3	2	9	9	9	2	1	2	2	2	2	2	9	2	1	9	1	3	3	9	1	2	3	2	9	9	4	9	2	2	9	3	2	2	3	9	2	3	3	1
c2_48568_chr01	1	2	1	1	2	1	2	0	2	3	9	2	2	1	2	1	2	2	2	2	9	2	2	0	2	0	3	3	1	1	1	3	2	1	2	3	1	1	2	1	2	9	1	3	1	2	2	3	0
c2_4864_chr01	1	1	2	2	1	1	0	1	1	1	0	1	2	0	0	1	1	2	2	0	1	1	2	1	1	0	0	0	0	1	2	1	1	2	2	0	2	1	9	9	0	0	2	2	1	2	0	1	1
c2_48687_chr12	2	1	3	1	0	0	0	1	1	3	3	2	1	0	9	1	2	2	0	1	1	1	1	2	2	1	2	2	2	1	1	3	1	1	0	1	2	2	1	2	1	1	9	1	1	2	1	2	1
c2_48691_chr04	0	2	1	1	1	1	1	1	1	0	1	0	1	0	1	0	1	1	2	1	2	0	1	0	2	1	1	1	1	1	2	1	1	1	1	1	1	1	1	2	1	0	0	1	1	0	0	0	1
c2_48692_chr04	0	2	1	1	1	1	1	1	1	0	1	0	1	0	1	0	1	1	2	1	2	0	1	0	2	1	1	1	1	1	2	1	1	1	1	1	1	1	1	2	1	0	0	1	1	0	0	0	1
c2_48693_chr04	0	2	1	1	1	1	1	1	1	0	1	0	1	0	1	0	1	1	2	1	2	0	1	0	2	1	1	1	1	1	2	1	1	1	1	1	1	1	1	2	1	0	0	1	1	0	0	0	1
c2_48694_chr04	0	2	1	1	1	1	1	1	1	0	1	0	1	0	1	0	1	1	9	1	9	0	1	0	9	1	1	1	1	1	9	1	1	1	1	1	1	1	1	9	1	0	0	1	1	0	0	0	1
c2_48715_chr07	1	0	1	1	0	0	1	1	0	1	0	0	1	1	1	1	1	0	1	0	1	0	0	9	1	1	0	0	1	1	0	1	1	1	1	1	0	1	1	0	1	0	1	0	1	1	0	0	0
c2_48725_chr02	2	2	2	3	3	2	2	2	1	1	2	2	1	1	3	2	2	2	1	3	2	3	0	1	2	2	2	3	3	2	9	3	3	2	1	3	2	3	2	3	9	2	3	3	3	3	1	2	3
c2_48734_chr02	1	1	1	2	1	1	2	0	0	0	1	1	1	0	2	0	0	1	0	1	1	2	9	1	1	0	2	1	2	2	9	1	1	2	1	9	1	2	1	2	0	1	2	2	1	2	0	0	2
c2_4875_chr01	1	1	2	2	1	1	0	1	9	1	0	9	2	0	0	1	9	2	2	0	1	9	9	9	1	0	0	0	0	1	9	1	9	9	9	0	9	1	9	9	0	0	9	2	9	9	0	1	1
c2_48820_chr00	0	1	0	1	1	0	1	0	0	0	1	0	1	1	1	0	1	1	0	0	1	0	1	0	0	0	1	0	0	0	1	1	0	1	0	0	0	1	1	1	1	1	9	0	1	9	1	1	0
c2_48821_chr00	2	1	2	1	1	2	1	1	9	2	1	2	3	1	2	2	1	1	2	0	1	9	1	1	1	1	1	1	1	2	2	1	1	1	2	1	1	2	2	0	1	1	0	1	2	2	2	2	2
c2_4884_chr01	2	2	1	1	1	3	9	3	2	1	9	9	9	9	9	9	2	0	1	9	9	9	2	1	9	9	9	9	9	9	2	1	9	2	2	9	0	9	0	0	4	9	0	9	9	9	4	1	2
c2_4885_chr01	2	2	1	1	9	3	9	3	2	1	3	9	2	3	3	9	2	9	1	3	2	9	3	1	9	3	3	9	3	3	2	9	2	2	9	2	9	2	9	9	4	3	9	2	3	9	4	1	3
c2_48861_chr04	2	1	2	2	1	1	1	1	1	1	2	1	3	1	2	1	2	1	1	2	2	1	2	9	9	2	2	2	1	2	2	2	1	2	1	9	2	2	1	2	1	1	9	1	2	1	1	1	1
[truncated: 539 more rows]
[truncated: 189 more columns]
