# Supplementary material for: Mapping Loci That Control Tuber and Foliar Symptoms Caused by PVY in Autotetraploid Potato (Solanum tuberosum L.)
Source: G3 (Bethesda). 2017 Sep 12;7(11):3587–95. doi: 10.1534/g3.117.300264 (PMC5675608; doi:10.1534/g3.117.300264)
Supplement: Supplementary file 2 [file 3587TableS2.txt]

Clone	Mosaic	Veinal_necrosis	Leaf_necrosis	PTNRD
5	3	1	0	0
6	3	0	0	0
7	3	0	0	1
8	2	0	0	0
9	2	0	0	0
11	2	1	1	0
25	1	0	0	0
27	3	1	1	2
28	2	1	1	0
30	2	1	0	0
31	2	0	0	0
35	2	0	0	0
42	3	0	0	0
44	3	1	1	0
45	2	0	0	1
46	3	1	1	2
51	2	1	0	0
53	2	1	1	0
54	3	0	0	1
62	3	0	0	0
63	3	0	0	0
66	3	1	1	1
70	2	0	0	0
78	3	1	0	1
79	2	0	0	0
86	2	1	0	0
91	3	0	0	1
94	2	0	0	0
98	3	0	0	0
111	3	0	0	1
114	3	0	0	0
115	2	1	1	0
120	3	1	0	3
122	3	1	1	1
125	3	0	0	2
129	3	0	0	0
132	3	0	0	0
137	3	0	0	0
140	2	0	0	1
141	2	1	0	2
153	3	1	1	3
174	3	1	0	2
178	2	1	0	0
194	2	0	0	0
203	3	1	1	2
207	3	0	0	1
213	3	1	0	1
218	3	0	0	0
223	3	0	0	0
230	3	0	0	1
232	2	0	0	0
239	2	1	0	0
240	3	1	1	2
241	2	0	0	0
242	3	0	0	0
246	2	0	0	0
250	3	0	0	0
255	3	0	0	1
258	3	1	0	1
260	3	0	0	0
262	2	1	0	1
264	2	0	0	0
267	3	0	0	1
268	3	0	0	0
269	3	1	0	0
271	3	0	0	0
272	2	0	0	0
273	2	1	0	0
274	3	1	0	0
277	3	0	0	5
279	2	0	0	0
280	3	1	0	2
282	2	0	0	0
284	3	0	0	0
287	3	0	0	0
292	3	0	0	1
295	2	1	0	4
297	2	1	0	0
299	3	0	0	0
300	2	0	0	0
310	0	0	0
313	2	1	0	3
314	2	1	0	3
315	2	1	1	4
317	2	1	1	3
318	2	1	1	2
319	0	1	0	0
320	2	1	0	3
321	3	1	0	0
322	2	1	0	5
323	2	1	1	1
325	2	1	0	2
326	1	1	0	3
327	1	0	0	0
328	3	1	0	3
329	1	1	0	5
330	2	1	0	1
332	0	1	0	1
334	3	1	0	3
337	2	1	1	5
339	2	1	0
340	2	1	1	3
341	3	1	0	1
342	3	1	0	4
343	3	1	0	2
345	2	1	0	2
346	2	1	1	3
349	3	1	0	2
350	2	1	1	1
351	0	0	0	0
352	3	1	0	3
353	2	1	0	1
354	3	1	0	1
355	2	1	0	1
356	2	1	1	4
357	2	1	0	1
359	1	1	0	0
360	0	1	0	0
361	2	1	0	2
362	0	1	0	0
363	2	1	0	3
364	1	0	0
365	2	1	0	0
367	3	1	0	2
369	3	1	0	0
370	0	1	0	2
373	3	1	0	5
374	1	1	0	3
376	2	1	0
377	0	0	0
378	2	1	0	3
380	2	0	0	0
381	3	1	0	2
382	2	1	0	2
383	2	1	0	2
385	3	1	0	2
387	2	1	0	1
389	2	1	1	3
390	2	1	0	0
391	2	1	0	1
392	2	1	0	2
395	3	1	1	4
396	2	0	0	2
397	1	1	0	0
399	3	1	0	3
400	3	1	1	3
401	2	1	0	2
402	3	1	0	0
403	1	1	0	0
405	2	1	0	2
407	3	1	0	5
409	3	1	1	4
413	3	1	0	2
414	2	1	0	1
416	3	1	0	2
418	0	0	0	1
419	3	1	0	0
420	3	1	0	2
421	3	1	1	3
423	3	1	0	2
424	2	1	0	4
425	0	0	0	0
426	2	1	0	0
428	2	1	0	1
429	2	1	0	2
431	1	1	0	1
432	0	0	0
433	3	1	0	1
435	2	1	0	2
436	2	1	0	0
438	2	1	0	1
441	2	1	0	1
442	2	1	0	0
444	1	0	0	0
445	3	1	0	3
446	2	1	0	3
447	3	1	0	1
449	3	1	0	2
450	2	1	0	3
451	2	1	0	2
452	1	1	0
453	1	1	0	1
454	1	1	0
456	2	1	0	1
459	3	1	1	4
460	2	1	0	2
461	1	1	0	2
463	3	1	0	1
464	2	1	0	1
465	2	1	0	2
466	3	1	0	5
467	3	1	0	1
468	1	1	0	3
469	3	1	0	1
470	0	0	0	3
471	2	1	0	0
472	1	1	0	0
473	3	1	0	1
475	0	0	0	2
477	3	1	0	3
479	1	1	0	1
490	1	1	0	2
492	2	1	0	1
493	3	1	0	0
494	3	1	0	2
495	2	1	0	3
496	1	1	1	3
498	3	1	0	4
499	3	1	0	0
500	2	1	0	3
501	1	1	0	3
502	3	1	0	1
503	2	1	1	5
504	3	1	0	3
505	2	1	0	1
506	3	1	0	4
507	0	1	0
508	2	1	0	0
509	1	1	0	0
510	1	1	0	2
512	0	0	0	0
513	2	1	0	2
515	2	1	0	3
516	2	1	0	2
517	2	1	0	2
518	1	1	0	1
519	2	1	0	2
520	0	1	0	0
521	1	1	0	3
522	0	0	0
523	2	1	1	3
524	2	1	1	4
525	2	1	0	4
526	2	1	0
527	2	1	0	4
528	3	1	0	0
Waneta	3	1	1	5
Pike	1	0	0	0
